# Supplementary material for: Prevalence and determinants of metabolic syndrome among long-shift healthcare professionals in primary hospitals of Central Gondar Zone, Northwest Ethiopia
Source: PLoS One. 2026 Jun 5;21(6):e0350807. doi: 10.1371/journal.pone.0350807 (PMC13240873; doi:10.1371/journal.pone.0350807)
Supplement: S4 Dataset — (XLS) [file pone.0350807.s004.xls]

## Sheet: Sheet1
Participants_ID	Income	Years_of_Experience	Shift_Type	Hours_Worked_per_Week	Weight	Height	BMI	MUAC	SBP	DBP	Weist	Hip_circumferance	WHR	WHtR	Family_History_of_Diabetes	Family_History_of_HTN	Smoking_Habit	Alcohol_Drinking_Habit	Coffee_drinking_habit	Khat_Chewing_Habit	Physical_Activity	dietary_Diversity_score	Usual_food_content	Fast_food	Sleep_Duration	Fat_or_oil_use	consume_sugary_foods_or_drinks	Typical_shift_duration	Sleep_Patterns	Stress_Level	Job_Satisfaction	Workload_Perception	FBS	Total_Cholestrol	Triglyceride	HDL	LDL	Age_cat	Years_of_Experience_cat	BMI_cat	MUAC_cat	SBP_cat	DBP_cat	WHR_cat	WHtR_cat	Centarl_obesity	Hypertension	Hyperglycemia	TC
1	5000 - 10000	5	Rotational	49 - 54 Hours	65.9	1.62	25.235	25.6	140	80	67	80	0.84	0.41	YES	NO	Non-Smoker	Occational Drinker	Weekly Drinker	NO	Low-1–2 days/week of light activity	Modrate	Plant-Based Diets:	NO	low (<6)	Sunflower oil	1–3 times per week	Medium Shifts	Frequently Interrupted Sleep:	Moderate	Moderate Job Satisfaction	High Workload Perception	94	175	157	45	101	<35	4–10 years	OW	23+ Normal	>/= 140 mmHg	< 90 mmHg	< 85	< 0.5	0	1	0	0
2	10000+	11	Rotational	40 - 48 Hours	64.5	1.72	21.9296	24.7	110	60	70	80	0.88	0.41	NO	NO	Non-Smoker	Non-drinker	Rare/Never	NO	Low-1–2 days/week of light activity	low	Plant-Based Diets:	NO	Medium Sleep Duration (6-8)	Sunflower oil	Rarely/Never	Long Shifts (>12 hours per shift)	Uninterrupted Sleep:	Low	High Job Satisfaction	High Workload Perception	79	150	104	47	81	35-45	11–20 years	Normal	23+ Normal	< 140 mmHg	< 90 mmHg	>/= 0.85	< 0.5	0	0	0	0
3	<5000	10	Day	49 - 54 Hours	65.2	1.79	20.3945	22.6	110	70	60	70	0.86	0.34	NO	NO	Non-Smoker	Non-drinker	Weekly Drinker	NO	Low-1–2 days/week of light activity	low	Plant-Based Diets:	NO	Medium Sleep Duration (6-8)	Sunflower oil	Rarely/Never	Short Shifts (≤ 8 hours per shift)	Uninterrupted Sleep:	Low	High Job Satisfaction	High Workload Perception	73	179	137	51	106	35-45	4–10 years	Normal	21 - 22.9 Modrate UN	< 140 mmHg	< 90 mmHg	>/= 0.85	< 0.5	0	0	0	0
4	10000+	2	Rotational	>/= 55	51.2	1.68	18.2273	22	100	60	67	80	0.84	0.4	NO	NO	Non-Smoker	Moderate drinker	Rare/Never	NO	High- ≥6 days/week	High	Plant-Based Diets:	NO	Medium Sleep Duration (6-8)	Sunflower oil	4–6 times per week	Short Shifts (≤ 8 hours per shift)	Uninterrupted Sleep:	High	Moderate Job Satisfaction	High Workload Perception	77	108	45	39	71	<35	1–3 years	UW	21 - 22.9 Modrate UN	< 140 mmHg	< 90 mmHg	< 85	< 0.5	0	0	0	0
5	10000+	11	Rotational	>/= 55	70.5	1.69	24.8013	29.8	110	80	95	88	1.08	0.56	NO	NO	Non-Smoker	Heavy drinker	Weekly Drinker	NO	Low-1–2 days/week of light activity	low	Plant-Based Diets:	YES	Medium Sleep Duration (6-8)	Sunflower oil	Daily	Short Shifts (≤ 8 hours per shift)	Uninterrupted Sleep:	Very High	Moderate Job Satisfaction	Moderate Workload Perception	70	136	86	39	75	35-45	11–20 years	Normal	23+ Normal	< 140 mmHg	< 90 mmHg	>/= 0.85	>/= 0.5	1	0	0	0
6	5000 - 10000	27	Day	49 - 54 Hours	50	1.68	17.6943	20.7	110	60	67	80	0.84	0.4	NO	NO	Non-Smoker	Non-drinker	Weekly Drinker	NO	Moderate-3–5 days/week	Modrate	Animal-Based Diets:	NO	Medium Sleep Duration (6-8)	Sunflower oil	Rarely/Never	Short Shifts (≤ 8 hours per shift)	Uninterrupted Sleep:	Low	High Job Satisfaction	High Workload Perception	90	112	106	56	41	35-45	21+ years	UW	< 21 SEVER UN	< 140 mmHg	< 90 mmHg	< 85	< 0.5	0	0	0	0
7	5000 - 10000	25	Day	49 - 54 Hours	75.7	1.61	29.2404	27.9	180	100	85	91	0.93	0.53	YES	YES	Non-Smoker	Moderate drinker	Weekly Drinker	NO	Low-1–2 days/week of light activity	low	Plant-Based Diets:	NO	low (<6)	Sunflower oil	4–6 times per week	Long Shifts (>12 hours per shift)	Frequently Interrupted Sleep:	High	Low Job Satisfaction	High Workload Perception	182	188	82	41	136	45+	21+ years	OW	23+ Normal	>/= 140 mmHg	>/= 90 mmHg	>/= 0.85	>/= 0.5	0	1	1	0
8	10000+	7	Rotational	40 - 48 Hours	54.3	1.52	23.4407	23.9	110	70	69	77	0.9	0.45	NO	NO	Non-Smoker	Non-drinker	Rare/Never	YES	Low-1–2 days/week of light activity	High	Animal-Based Diets:	YES	Medium Sleep Duration (6-8)	Sunflower oil	Daily	Long Shifts (>12 hours per shift)	Uninterrupted Sleep:	Very High	Low Job Satisfaction	High Workload Perception	100	160	107	55	80	<35	4–10 years	Normal	23+ Normal	< 140 mmHg	< 90 mmHg	>/= 0.85	< 0.5	0	0	0	0
9	5000 - 10000	6	Rotational	49 - 54 Hours	59	1.65	21.5666	24.3	110	70	79	91	0.87	0.48	NO	NO	Non-Smoker	Non-drinker	Weekly Drinker	NO	Low-1–2 days/week of light activity	Modrate	Plant-Based Diets:	NO	Medium Sleep Duration (6-8)	Sunflower oil	Rarely/Never	Short Shifts (≤ 8 hours per shift)	Uninterrupted Sleep:	Low	High Job Satisfaction	High Workload Perception	71	131	59	55	63	<35	4–10 years	Normal	23+ Normal	< 140 mmHg	< 90 mmHg	>/= 0.85	< 0.5	0	0	0	0
10	<5000	23	Day	49 - 54 Hours	57.5	1.5	25.7268	24.1	140	90	80	85	0.94	0.53	YES	YES	Non-Smoker	Moderate drinker	Weekly Drinker	NO	Low-1–2 days/week of light activity	low	Plant-Based Diets:	NO	low (<6)	Sunflower oil	4–6 times per week	Long Shifts (>12 hours per shift)	Frequently Interrupted Sleep:	High	High Job Satisfaction	High Workload Perception	135	232	134	36	139	45+	21+ years	OW	23+ Normal	>/= 140 mmHg	>/= 90 mmHg	>/= 0.85	>/= 0.5	0	1	1	1
11	5000 - 10000	15	Rotational	49 - 54 Hours	65.4	1.63	24.585	23.7	100	70	67	83	0.81	0.41	NO	NO	Non-Smoker	Non-drinker	Weekly Drinker	NO	Moderate-3–5 days/week	Modrate	Animal-Based Diets:	NO	High Sleep Duration (8+)	Sunflower oil	Rarely/Never	Medium Shifts	Occasionally Interrupted Sleep:	Low	Moderate Job Satisfaction	High Workload Perception	136	121	62	39	48	35-45	11–20 years	Normal	23+ Normal	< 140 mmHg	< 90 mmHg	< 85	< 0.5	0	0	1	0
12	5000 - 10000	7	Rotational	49 - 54 Hours	56	1.54	23.6434	23	100	70	83	91	0.91	0.54	NO	NO	Non-Smoker	Non-drinker	Daily/regular	YES	Low-1–2 days/week of light activity	Modrate	Plant-Based Diets:	YES	Medium Sleep Duration (6-8)	Sunflower oil	Rarely/Never	Short Shifts (≤ 8 hours per shift)	Uninterrupted Sleep:	Low	Moderate Job Satisfaction	High Workload Perception	85	176	96	51	108	<35	4–10 years	Normal	23+ Normal	< 140 mmHg	< 90 mmHg	>/= 0.85	>/= 0.5	0	0	0	0
13	<5000	2	Day	49 - 54 Hours	57	1.58	22.9198	24.3	110	60	69	77	0.9	0.44	NO	NO	Non-Smoker	Non-drinker	Weekly Drinker	NO	Low-1–2 days/week of light activity	low	Plant-Based Diets:	NO	Medium Sleep Duration (6-8)	Sunflower oil	Rarely/Never	Short Shifts (≤ 8 hours per shift)	Uninterrupted Sleep:	Low	Moderate Job Satisfaction	Moderate Workload Perception	93	185	93	53	100	<35	1–3 years	Normal	23+ Normal	< 140 mmHg	< 90 mmHg	>/= 0.85	< 0.5	0	0	0	0
14	10000+	10	Rotational	>/= 55	61	1.53	26.0925	28	120	90	60	67	0.9	0.39	NO	NO	Non-Smoker	Non-drinker	Weekly Drinker	NO	Low-1–2 days/week of light activity	High	Animal-Based Diets:	NO	low (<6)	Sunflower oil	Daily	Short Shifts (≤ 8 hours per shift)	Frequently Interrupted Sleep:	Very High	High Job Satisfaction	High Workload Perception	70	177	63	43	113	35-45	4–10 years	OW	23+ Normal	< 140 mmHg	>/= 90 mmHg	>/= 0.85	< 0.5	0	1	0	0
15	5000 - 10000	5	Rotational	49 - 54 Hours	58.2	1.55	24.1624	23.4	120	70	60	72	0.83	0.39	NO	NO	Non-Smoker	Moderate drinker	Weekly Drinker	NO	Moderate-3–5 days/week	low	Plant-Based Diets:	YES	Medium Sleep Duration (6-8)	Sunflower oil	4–6 times per week	Medium Shifts	Occasionally Interrupted Sleep:	High	Moderate Job Satisfaction	High Workload Perception	80	141	73	43	80	<35	4–10 years	Normal	23+ Normal	< 140 mmHg	< 90 mmHg	< 85	< 0.5	0	0	0	0
16	5000 - 10000	3	Day	49 - 54 Hours	63.1	1.63	23.6623	24	90	60	69	77	0.9	0.42	NO	NO	Non-Smoker	Non-drinker	Weekly Drinker	NO	Low-1–2 days/week of light activity	low	Plant-Based Diets:	NO	Medium Sleep Duration (6-8)	Sunflower oil	Rarely/Never	Long Shifts (>12 hours per shift)	Uninterrupted Sleep:	Low	Low Job Satisfaction	High Workload Perception	100	145	144	52	78	<35	1–3 years	Normal	23+ Normal	< 140 mmHg	< 90 mmHg	>/= 0.85	< 0.5	0	0	0	0
17	5000 - 10000	2	Rotational	>/= 55	67.2	1.58	26.987	23	130	90	60	71	0.85	0.38	YES	NO	Non-Smoker	Non-drinker	Daily/regular	NO	Low-1–2 days/week of light activity	Modrate	Plant-Based Diets:	NO	low (<6)	Sunflower oil	Daily	Long Shifts (>12 hours per shift)	Frequently Interrupted Sleep:	Very High	Moderate Job Satisfaction	High Workload Perception	70	155	80	43	81	<35	1–3 years	OW	23+ Normal	< 140 mmHg	>/= 90 mmHg	>/= 0.85	< 0.5	0	1	0	0
18	10000+	10	Rotational	49 - 54 Hours	65.4	1.68	23.0892	22.9	110	70	83	99	0.84	0.49	NO	NO	Non-Smoker	Non-drinker	Weekly Drinker	NO	Low-1–2 days/week of light activity	High	Animal-Based Diets:	YES	Medium Sleep Duration (6-8)	Sunflower oil	Rarely/Never	Short Shifts (≤ 8 hours per shift)	Uninterrupted Sleep:	Low	High Job Satisfaction	High Workload Perception	101	165	169	45	93	35-45	4–10 years	Normal	21 - 22.9 Modrate UN	< 140 mmHg	< 90 mmHg	< 85	< 0.5	0	0	0	0
19	10000+	1	Rotational	49 - 54 Hours	75.9	1.75	24.7554	23.5	90	60	80	85	0.94	0.46	YES	NO	Non-Smoker	Moderate drinker	Weekly Drinker	NO	Low-1–2 days/week of light activity	low	Plant-Based Diets:	NO	Medium Sleep Duration (6-8)	Sunflower oil	4–6 times per week	Medium Shifts	Occasionally Interrupted Sleep:	High	Moderate Job Satisfaction	Moderate Workload Perception	90	203	100	59	124	<35	1–3 years	Normal	23+ Normal	< 140 mmHg	< 90 mmHg	>/= 0.85	< 0.5	0	0	0	1
20	10000+	1	Rotational	49 - 54 Hours	61.3	1.46	28.6791	27.3	130	80	91	93	0.97	0.62	YES	YES	Non-Smoker	Occational Drinker	Daily/regular	NO	Moderate-3–5 days/week	High	Plant-Based Diets:	NO	low (<6)	Sunflower oil	Daily	Medium Shifts	Frequently Interrupted Sleep:	Very High	High Job Satisfaction	Moderate Workload Perception	73	167	68	35	111	<35	1–3 years	OW	23+ Normal	< 140 mmHg	< 90 mmHg	>/= 0.85	>/= 0.5	0	0	0	0
21	5000 - 10000	2	Rotational	49 - 54 Hours	63.5	1.66	22.9886	24.7	110	70	83	98	0.85	0.5	NO	NO	Non-Smoker	Non-drinker	Weekly Drinker	NO	Moderate-3–5 days/week	low	Plant-Based Diets:	NO	Medium Sleep Duration (6-8)	Sunflower oil	Rarely/Never	Short Shifts (≤ 8 hours per shift)	Uninterrupted Sleep:	Low	High Job Satisfaction	High Workload Perception	80	144	76	55	81	<35	1–3 years	Normal	23+ Normal	< 140 mmHg	< 90 mmHg	>/= 0.85	>/= 0.5	1	0	0	0
22	10000+	2	Rotational	49 - 54 Hours	80.3	1.9	22.2438	25.6	110	70	60	68	0.88	0.32	NO	NO	Non-Smoker	Non-drinker	Weekly Drinker	NO	Low-1–2 days/week of light activity	Modrate	Plant-Based Diets:	NO	Medium Sleep Duration (6-8)	Sunflower oil	Rarely/Never	Medium Shifts	Occasionally Interrupted Sleep:	Low	Moderate Job Satisfaction	High Workload Perception	89	117	106	54	46	<35	1–3 years	Normal	23+ Normal	< 140 mmHg	< 90 mmHg	>/= 0.85	< 0.5	0	0	0	0
23	10000+	3	Day	49 - 54 Hours	60	1.66	21.8792	23.6	110	70	60	72	0.83	0.36	NO	NO	Non-Smoker	Non-drinker	Weekly Drinker	NO	Low-1–2 days/week of light activity	High	Animal-Based Diets:	NO	High Sleep Duration (8+)	Sunflower oil	Rarely/Never	Medium Shifts	Occasionally Interrupted Sleep:	Low	Low Job Satisfaction	High Workload Perception	79	111	51	55	41	<35	1–3 years	Normal	23+ Normal	< 140 mmHg	< 90 mmHg	< 85	< 0.5	0	0	0	0
24	10000+	5	Day	49 - 54 Hours	62.3	1.69	21.7101	27.8	100	70	83	91	0.91	0.49	YES	YES	Non-Smoker	Moderate drinker	Daily/regular	NO	Low-1–2 days/week of light activity	Modrate	Plant-Based Diets:	NO	Medium Sleep Duration (6-8)	Sunflower oil	4–6 times per week	Short Shifts (≤ 8 hours per shift)	Uninterrupted Sleep:	High	High Job Satisfaction	High Workload Perception	81	141	62	42	61	<35	4–10 years	Normal	23+ Normal	< 140 mmHg	< 90 mmHg	>/= 0.85	< 0.5	1	0	0	0
25	10000+	7	Rotational	49 - 54 Hours	59.3	1.49	26.6033	28	140	100	77	85	0.9	0.52	NO	NO	Non-Smoker	Non-drinker	Rare/Never	NO	Moderate-3–5 days/week	Modrate	Plant-Based Diets:	NO	low (<6)	Sunflower oil	Daily	Short Shifts (≤ 8 hours per shift)	Frequently Interrupted Sleep:	Very High	Moderate Job Satisfaction	High Workload Perception	90	223	101	58	144	35-45	4–10 years	OW	23+ Normal	>/= 140 mmHg	>/= 90 mmHg	>/= 0.85	>/= 0.5	0	1	0	1
26	10000+	3	Day	49 - 54 Hours	64.3	1.75	20.9003	29.1	110	70	69	77	0.9	0.39	NO	NO	Non-Smoker	Non-drinker	Weekly Drinker	NO	Inactive	High	Plant-Based Diets:	NO	Medium Sleep Duration (6-8)	Sunflower oil	Rarely/Never	Short Shifts (≤ 8 hours per shift)	Uninterrupted Sleep:	Low	High Job Satisfaction	High Workload Perception	100	173	114	53	105	<35	1–3 years	Normal	23+ Normal	< 140 mmHg	< 90 mmHg	>/= 0.85	< 0.5	0	0	0	0
27	5000 - 10000	5	Rotational	49 - 54 Hours	71.5	1.63	26.9111	32.3	140	90	72	80	0.9	0.44	YES	YES	Non-Smoker	Non-drinker	Weekly Drinker	NO	Inactive	Modrate	Plant-Based Diets:	NO	low (<6)	Sunflower oil	Daily	Short Shifts (≤ 8 hours per shift)	Frequently Interrupted Sleep:	Very High	High Job Satisfaction	High Workload Perception	87	156	119	23	80	35-45	4–10 years	OW	23+ Normal	>/= 140 mmHg	>/= 90 mmHg	>/= 0.85	< 0.5	0	1	0	0
28	10000+	5	Rotational	>/= 55	55.6	1.47	25.906	27.8	120	90	72	80	0.9	0.49	YES	NO	Non-Smoker	Occational Drinker	Weekly Drinker	NO	Inactive	High	Animal-Based Diets:	NO	low (<6)	Soybean oil	1–3 times per week	Short Shifts (≤ 8 hours per shift)	Frequently Interrupted Sleep:	Moderate	High Job Satisfaction	Moderate Workload Perception	80	141	88	31	89	<35	4–10 years	OW	23+ Normal	< 140 mmHg	>/= 90 mmHg	>/= 0.85	< 0.5	0	1	0	0
29	10000+	18	Day	>/= 55	67.2	1.58	26.987	25.6	180	100	72	80	0.9	0.46	YES	YES	Non-Smoker	Non-drinker	Rare/Never	NO	Moderate-3–5 days/week	High	Plant-Based Diets:	NO	High Sleep Duration (8+)	Sunflower oil	Daily	Medium Shifts	Frequently Interrupted Sleep:	Very High	High Job Satisfaction	High Workload Perception	170	156	67	37	61	45+	11–20 years	OW	23+ Normal	>/= 140 mmHg	>/= 90 mmHg	>/= 0.85	< 0.5	0	1	1	0
30	5000 - 10000	2	Rotational	40 - 48 Hours	71.6	1.66	25.8898	27.9	140	80	91	99	0.92	0.55	YES	NO	Non-Smoker	Non-drinker	Weekly Drinker	NO	Moderate-3–5 days/week	Modrate	Plant-Based Diets:	NO	low (<6)	Sunflower oil	Rarely/Never	Short Shifts (≤ 8 hours per shift)	Occasionally Interrupted Sleep:	Low	Moderate Job Satisfaction	High Workload Perception	70	200	151	59	136	<35	1–3 years	OW	23+ Normal	>/= 140 mmHg	< 90 mmHg	>/= 0.85	>/= 0.5	0	1	0	1
31	10000+	10	Rotational	49 - 54 Hours	62.9	1.71	21.5361	26.4	110	85	85	91	0.93	0.5	NO	NO	Non-Smoker	Moderate drinker	Weekly Drinker	NO	Low-1–2 days/week of light activity	High	Plant-Based Diets:	NO	Medium Sleep Duration (6-8)	Sunflower oil	4–6 times per week	Long Shifts (>12 hours per shift)	Frequently Interrupted Sleep:	High	High Job Satisfaction	High Workload Perception	75	172	68	60	91	35-45	4–10 years	Normal	23+ Normal	< 140 mmHg	< 90 mmHg	>/= 0.85	>/= 0.5	1	0	0	0
32	10000+	19	Day	40 - 48 Hours	63.1	1.65	23.3183	23.2	110	80	83	91	0.91	0.5	NO	NO	Non-Smoker	Moderate drinker	Weekly Drinker	NO	Low-1–2 days/week of light activity	High	Plant-Based Diets:	NO	Medium Sleep Duration (6-8)	Sunflower oil	4–6 times per week	Short Shifts (≤ 8 hours per shift)	Uninterrupted Sleep:	High	High Job Satisfaction	High Workload Perception	100	203	112	57	111	45+	11–20 years	Normal	23+ Normal	< 140 mmHg	< 90 mmHg	>/= 0.85	>/= 0.5	0	0	0	1
33	10000+	3	Day	40 - 48 Hours	54.4	1.68	19.3434	22.6	110	70	67	80	0.84	0.4	NO	NO	Non-Smoker	Non-drinker	Daily/regular	NO	Inactive	High	Plant-Based Diets:	NO	Medium Sleep Duration (6-8)	Sunflower oil	Rarely/Never	Medium Shifts	Occasionally Interrupted Sleep:	Low	Moderate Job Satisfaction	High Workload Perception	87	155	55	57	81	<35	1–3 years	Normal	21 - 22.9 Modrate UN	< 140 mmHg	< 90 mmHg	< 85	< 0.5	0	0	0	0
34	5000 - 10000	6	Rotational	49 - 54 Hours	70.9	1.64	26.4252	28.9	140	80	65	76	0.86	0.4	YES	YES	Non-Smoker	Occational Drinker	Weekly Drinker	NO	Low-1–2 days/week of light activity	Modrate	Plant-Based Diets:	NO	low (<6)	Sunflower oil	Daily	Long Shifts (>12 hours per shift)	Frequently Interrupted Sleep:	Very High	High Job Satisfaction	High Workload Perception	143	191	59	43	135	35-45	4–10 years	OW	23+ Normal	>/= 140 mmHg	< 90 mmHg	>/= 0.85	< 0.5	0	1	1	0
35	5000 - 10000	7	Rotational	>/= 55	58.8	1.72	19.9219	24	110	70	75	90	0.83	0.44	NO	NO	Non-Smoker	Non-drinker	Weekly Drinker	NO	Low-1–2 days/week of light activity	low	Plant-Based Diets:	NO	Medium Sleep Duration (6-8)	Sunflower oil	Rarely/Never	Short Shifts (≤ 8 hours per shift)	Uninterrupted Sleep:	Low	Moderate Job Satisfaction	Low Workload Perception	90	179	144	57	100	35-45	4–10 years	Normal	23+ Normal	< 140 mmHg	< 90 mmHg	< 85	< 0.5	0	0	0	0
36	10000+	4	Rotational	>/= 55	71.4	1.68	25.3278	25	100	90	97	106	0.92	0.58	YES	NO	Non-Smoker	Occational Drinker	Weekly Drinker	NO	Low-1–2 days/week of light activity	High	Plant-Based Diets:	NO	low (<6)	Sunflower oil	Daily	Short Shifts (≤ 8 hours per shift)	Frequently Interrupted Sleep:	Very High	High Job Satisfaction	High Workload Perception	100	115	124	38	62	<35	4–10 years	OW	23+ Normal	< 140 mmHg	>/= 90 mmHg	>/= 0.85	>/= 0.5	1	1	0	0
37	10000+	3	Rotational	49 - 54 Hours	77.7	1.77	24.9138	24.5	100	70	77	92	0.84	0.44	NO	NO	Non-Smoker	Non-drinker	Rare/Never	NO	Moderate-3–5 days/week	High	Plant-Based Diets:	NO	Medium Sleep Duration (6-8)	Sunflower oil	Rarely/Never	Short Shifts (≤ 8 hours per shift)	Uninterrupted Sleep:	Low	High Job Satisfaction	Moderate Workload Perception	90	138	82	53	75	<35	1–3 years	Normal	23+ Normal	< 140 mmHg	< 90 mmHg	< 85	< 0.5	0	0	0	0
38	5000 - 10000	2	Rotational	49 - 54 Hours	54	1.54	22.8882	26.3	110	70	65	76	0.86	0.42	NO	NO	Non-Smoker	Non-drinker	Weekly Drinker	NO	Low-1–2 days/week of light activity	Modrate	Animal-Based Diets:	NO	Medium Sleep Duration (6-8)	Sunflower oil	Rarely/Never	Medium Shifts	Occasionally Interrupted Sleep:	Low	Moderate Job Satisfaction	High Workload Perception	80	161	85	55	92	<35	1–3 years	Normal	23+ Normal	< 140 mmHg	< 90 mmHg	>/= 0.85	< 0.5	0	0	0	0
39	10000+	7	Day	49 - 54 Hours	62	1.54	26.3133	24	130	100	67	75	0.89	0.44	YES	NO	Non-Smoker	Moderate drinker	Daily/regular	NO	Inactive	High	Plant-Based Diets:	NO	High Sleep Duration (8+)	Sunflower oil	Daily	Short Shifts (≤ 8 hours per shift)	Frequently Interrupted Sleep:	Very High	High Job Satisfaction	High Workload Perception	79	142	88	37	76	35-45	4–10 years	OW	23+ Normal	< 140 mmHg	>/= 90 mmHg	>/= 0.85	< 0.5	0	1	0	0
40	5000 - 10000	5	Day	>/= 55	68.5	1.67	24.5617	24.5	120	80	60	69	0.86	0.36	NO	NO	Non-Smoker	Non-drinker	Weekly Drinker	YES	Moderate-3–5 days/week	Modrate	Animal-Based Diets:	YES	Medium Sleep Duration (6-8)	Sunflower oil	Rarely/Never	Short Shifts (≤ 8 hours per shift)	Uninterrupted Sleep:	Low	High Job Satisfaction	High Workload Perception	80	119	70	41	62	<35	4–10 years	Normal	23+ Normal	< 140 mmHg	< 90 mmHg	>/= 0.85	< 0.5	0	0	0	0
41	10000+	2	Rotational	49 - 54 Hours	52.7	1.61	20.2806	26	110	80	69	77	0.9	0.43	NO	NO	Non-Smoker	Non-drinker	Weekly Drinker	NO	Low-1–2 days/week of light activity	High	Plant-Based Diets:	NO	Medium Sleep Duration (6-8)	Sunflower oil	Rarely/Never	Short Shifts (≤ 8 hours per shift)	Uninterrupted Sleep:	Low	Low Job Satisfaction	High Workload Perception	77	157	86	57	83	<35	1–3 years	Normal	23+ Normal	< 140 mmHg	< 90 mmHg	>/= 0.85	< 0.5	0	0	0	0
42	10000+	5	Rotational	>/= 55	59.6	1.5	26.4184	27.7	140	90	85	91	0.93	0.57	YES	NO	Non-Smoker	Occational Drinker	Weekly Drinker	NO	Moderate-3–5 days/week	Modrate	Plant-Based Diets:	NO	low (<6)	Sunflower oil	Daily	Short Shifts (≤ 8 hours per shift)	Frequently Interrupted Sleep:	Very High	High Job Satisfaction	High Workload Perception	130	115	70	34	61	<35	4–10 years	OW	23+ Normal	>/= 140 mmHg	>/= 90 mmHg	>/= 0.85	>/= 0.5	0	1	1	0
43	10000+	3	Rotational	49 - 54 Hours	82.7	1.67	29.7244	23	140	100	77	93	0.83	0.46	NO	NO	Non-Smoker	Non-drinker	Weekly Drinker	NO	Moderate-3–5 days/week	High	Animal-Based Diets:	NO	low (<6)	Sunflower oil	Daily	Medium Shifts	Frequently Interrupted Sleep:	Very High	High Job Satisfaction	High Workload Perception	144	111	42	38	48	<35	1–3 years	OW	23+ Normal	>/= 140 mmHg	>/= 90 mmHg	< 85	< 0.5	0	1	1	0
44	5000 - 10000	3	Rotational	49 - 54 Hours	63.1	1.64	23.5181	31	110	70	65	74	0.88	0.4	NO	NO	Non-Smoker	Non-drinker	Weekly Drinker	NO	Low-1–2 days/week of light activity	Modrate	Plant-Based Diets:	NO	Medium Sleep Duration (6-8)	Sunflower oil	Rarely/Never	Short Shifts (≤ 8 hours per shift)	Uninterrupted Sleep:	Low	Moderate Job Satisfaction	Moderate Workload Perception	71	112	51	31	45	<35	1–3 years	Normal	23+ Normal	< 140 mmHg	< 90 mmHg	>/= 0.85	< 0.5	0	0	0	0
45	10000+	3	Day	40 - 48 Hours	59.3	1.69	20.6891	27.1	130	100	60	68	0.88	0.36	NO	NO	Non-Smoker	Non-drinker	Weekly Drinker	NO	Low-1–2 days/week of light activity	High	Plant-Based Diets:	NO	Medium Sleep Duration (6-8)	Sunflower oil	Rarely/Never	Short Shifts (≤ 8 hours per shift)	Uninterrupted Sleep:	Low	Moderate Job Satisfaction	High Workload Perception	72	145	62	51	65	<35	1–3 years	Normal	23+ Normal	< 140 mmHg	>/= 90 mmHg	>/= 0.85	< 0.5	0	1	0	0
45	10000+	2	Day	49 - 54 Hours	63.1	1.51	27.7109	28.3	110	80	72	84	0.85	0.48	NO	NO	Non-Smoker	Non-drinker	Rare/Never	NO	Low-1–2 days/week of light activity	High	Plant-Based Diets:	NO	Medium Sleep Duration (6-8)	Sunflower oil	Rarely/Never	Long Shifts (>12 hours per shift)	Frequently Interrupted Sleep:	Low	High Job Satisfaction	High Workload Perception	82	145	62	47	68	<35	1–3 years	OW	23+ Normal	< 140 mmHg	< 90 mmHg	>/= 0.85	< 0.5	0	0	0	0
46	5000 - 10000	1	Rotational	49 - 54 Hours	58.2	1.58	23.4618	29.3	100	70	69	77	0.9	0.44	NO	NO	Non-Smoker	Non-drinker	Weekly Drinker	NO	Low-1–2 days/week of light activity	Modrate	Animal-Based Diets:	NO	Medium Sleep Duration (6-8)	Sunflower oil	Rarely/Never	Short Shifts (≤ 8 hours per shift)	Uninterrupted Sleep:	Low	Moderate Job Satisfaction	High Workload Perception	90	216	152	59	139	<35	1–3 years	Normal	23+ Normal	< 140 mmHg	< 90 mmHg	>/= 0.85	< 0.5	0	0	0	1
47	10000+	15	Day	>/= 55	54.6	1.61	21.1164	23.3	140	90	70	81	0.86	0.43	NO	NO	Non-Smoker	Non-drinker	Weekly Drinker	NO	Low-1–2 days/week of light activity	High	Animal-Based Diets:	NO	Medium Sleep Duration (6-8)	Sunflower oil	Rarely/Never	Short Shifts (≤ 8 hours per shift)	Uninterrupted Sleep:	Low	High Job Satisfaction	High Workload Perception	87	119	39	57	38	45+	11–20 years	Normal	23+ Normal	>/= 140 mmHg	>/= 90 mmHg	>/= 0.85	< 0.5	0	1	0	0
48	5000 - 10000	7	Rotational	>/= 55	59.4	1.57	24.0983	23.9	100	70	69	78	0.88	0.44	YES	YES	Non-Smoker	Occational Drinker	Weekly Drinker	NO	Low-1–2 days/week of light activity	Modrate	Plant-Based Diets:	YES	Medium Sleep Duration (6-8)	Soybean oil	1–3 times per week	Short Shifts (≤ 8 hours per shift)	Uninterrupted Sleep:	Moderate	High Job Satisfaction	Moderate Workload Perception	91	184	92	51	107	<35	4–10 years	Normal	23+ Normal	< 140 mmHg	< 90 mmHg	>/= 0.85	< 0.5	0	0	0	0
49	10000+	5	Rotational	>/= 55	60.3	1.62	23.062	22.9	100	60	65	76	0.86	0.4	NO	NO	Non-Smoker	Non-drinker	Daily/regular	YES	Low-1–2 days/week of light activity	High	Animal-Based Diets:	NO	low (<6)	Sunflower oil	Rarely/Never	Long Shifts (>12 hours per shift)	Frequently Interrupted Sleep:	Low	Low Job Satisfaction	High Workload Perception	100	180	89	53	71	<35	4–10 years	Normal	21 - 22.9 Modrate UN	< 140 mmHg	< 90 mmHg	>/= 0.85	< 0.5	0	0	0	0
50	10000+	5	Rotational	49 - 54 Hours	59.1	1.67	21.2675	23.5	110	90	77	93	0.83	0.46	NO	NO	Non-Smoker	Non-drinker	Weekly Drinker	NO	Low-1–2 days/week of light activity	High	Plant-Based Diets:	YES	Medium Sleep Duration (6-8)	Soybean oil	Rarely/Never	Short Shifts (≤ 8 hours per shift)	Uninterrupted Sleep:	Low	High Job Satisfaction	Moderate Workload Perception	91	141	61	55	71	<35	4–10 years	Normal	23+ Normal	< 140 mmHg	>/= 90 mmHg	< 85	< 0.5	0	1	0	0
51	5000 - 10000	1	Rotational	49 - 54 Hours	60.3	1.76	19.4005	21.5	140	60	67	80	0.84	0.38	YES	YES	Non-Smoker	Occational Drinker	Weekly Drinker	YES	Moderate-3–5 days/week	Modrate	Animal-Based Diets:	NO	low (<6)	Sunflower oil	Daily	Short Shifts (≤ 8 hours per shift)	Frequently Interrupted Sleep:	Very High	Moderate Job Satisfaction	High Workload Perception	101	132	70	56	62	<35	1–3 years	Normal	21 - 22.9 Modrate UN	>/= 140 mmHg	< 90 mmHg	< 85	< 0.5	0	1	0	0
52	10000+	6	Rotational	40 - 48 Hours	67	1.63	25.2174	24.7	110	90	85	93	0.91	0.52	YES	YES	Non-Smoker	Occational Drinker	Weekly Drinker	NO	Low-1–2 days/week of light activity	low	Plant-Based Diets:	NO	low (<6)	Sunflower oil	1–3 times per week	Short Shifts (≤ 8 hours per shift)	Frequently Interrupted Sleep:	Moderate	Moderate Job Satisfaction	Low Workload Perception	156	148	98	33	87	<35	4–10 years	OW	23+ Normal	< 140 mmHg	>/= 90 mmHg	>/= 0.85	>/= 0.5	0	1	1	0
53	10000+	6	Day	49 - 54 Hours	64	1.57	25.9315	25.6	100	60	101	98	1.03	0.64	NO	NO	Non-Smoker	Heavy drinker	Rare/Never	NO	Low-1–2 days/week of light activity	High	Plant-Based Diets:	YES	High Sleep Duration (8+)	Sunflower oil	Daily	Short Shifts (≤ 8 hours per shift)	Uninterrupted Sleep:	Very High	High Job Satisfaction	High Workload Perception	81	161	91	40	93	<35	4–10 years	OW	23+ Normal	< 140 mmHg	< 90 mmHg	>/= 0.85	>/= 0.5	1	0	0	0
54	<5000	3	Day	49 - 54 Hours	58.7	1.68	20.8973	23.6	120	80	85	101	0.84	0.51	NO	NO	Non-Smoker	Non-drinker	Rare/Never	NO	Low-1–2 days/week of light activity	low	Plant-Based Diets:	NO	low (<6)	Sunflower oil	Daily	Short Shifts (≤ 8 hours per shift)	Uninterrupted Sleep:	Very High	Moderate Job Satisfaction	High Workload Perception	90	177	69	59	101	<35	1–3 years	Normal	23+ Normal	< 140 mmHg	< 90 mmHg	< 85	>/= 0.5	1	0	0	0
55	10000+	2	Rotational	49 - 54 Hours	54	1.63	20.3995	20.2	110	90	60	72	0.83	0.37	YES	YES	Non-Smoker	Occational Drinker	Weekly Drinker	NO	Low-1–2 days/week of light activity	High	Plant-Based Diets:	YES	Medium Sleep Duration (6-8)	Sunflower oil	Daily	Medium Shifts	Frequently Interrupted Sleep:	Very High	Moderate Job Satisfaction	High Workload Perception	87	122	42	52	48	<35	1–3 years	Normal	< 21 SEVER UN	< 140 mmHg	>/= 90 mmHg	< 85	< 0.5	0	1	0	0
56	<5000	15	Day	49 - 54 Hours	67.2	1.58	26.987	27.4	90	60	73	81	0.9	0.46	NO	NO	Non-Smoker	Non-drinker	Rare/Never	NO	Low-1–2 days/week of light activity	low	Animal-Based Diets:	NO	Medium Sleep Duration (6-8)	Sunflower oil	Rarely/Never	Long Shifts (>12 hours per shift)	Frequently Interrupted Sleep:	Low	Moderate Job Satisfaction	Moderate Workload Perception	129	141	151	35	67	45+	11–20 years	OW	23+ Normal	< 140 mmHg	< 90 mmHg	>/= 0.85	< 0.5	0	0	1	0
57	<5000	17	Day	49 - 54 Hours	52.6	1.66	19.1576	23.6	90	60	77	93	0.83	0.46	NO	NO	Non-Smoker	Non-drinker	Weekly Drinker	NO	Inactive	low	Plant-Based Diets:	NO	Medium Sleep Duration (6-8)	Sunflower oil	Rarely/Never	Short Shifts (≤ 8 hours per shift)	Uninterrupted Sleep:	Low	High Job Satisfaction	Moderate Workload Perception	87	182	69	41	85	45+	11–20 years	Normal	23+ Normal	< 140 mmHg	< 90 mmHg	< 85	< 0.5	0	0	0	0
58	5000 - 10000	20	Day	49 - 54 Hours	51.7	1.45	24.5898	21.7	90	60	59	71	0.83	0.41	YES	YES	Non-Smoker	Non-drinker	Daily/regular	NO	Low-1–2 days/week of light activity	Modrate	Plant-Based Diets:	NO	Medium Sleep Duration (6-8)	Sunflower oil	Rarely/Never	Short Shifts (≤ 8 hours per shift)	Uninterrupted Sleep:	Low	Moderate Job Satisfaction	Moderate Workload Perception	73	229	79	35	162	45+	11–20 years	Normal	21 - 22.9 Modrate UN	< 140 mmHg	< 90 mmHg	< 85	< 0.5	0	0	0	1
59	5000 - 10000	1	Rotational	49 - 54 Hours	50	1.72	16.9601	20.8	140	80	67	81	0.83	0.39	YES	NO	Non-Smoker	Non-drinker	Weekly Drinker	NO	Low-1–2 days/week of light activity	low	Plant-Based Diets:	NO	low (<6)	Sunflower oil	Daily	Short Shifts (≤ 8 hours per shift)	Frequently Interrupted Sleep:	Very High	Low Job Satisfaction	High Workload Perception	81	169	81	52	73	<35	1–3 years	UW	< 21 SEVER UN	>/= 140 mmHg	< 90 mmHg	< 85	< 0.5	0	1	0	0
61	10000+	16	Rotational	49 - 54 Hours	55	1.79	17.2618	20.4	180	90	74	83	0.89	0.41	YES	YES	Non-Smoker	Non-drinker	Weekly Drinker	NO	Low-1–2 days/week of light activity	High	Animal-Based Diets:	NO	Medium Sleep Duration (6-8)	Sunflower oil	Rarely/Never	Short Shifts (≤ 8 hours per shift)	Uninterrupted Sleep:	Low	Moderate Job Satisfaction	High Workload Perception	75	127	87	54	61	45+	11–20 years	UW	< 21 SEVER UN	>/= 140 mmHg	>/= 90 mmHg	>/= 0.85	< 0.5	0	1	0	0
62	10000+	12	Rotational	49 - 54 Hours	75.4	1.72	25.4867	26.5	170	100	85	91	0.93	0.49	YES	NO	Non-Smoker	Occational Drinker	Weekly Drinker	NO	Low-1–2 days/week of light activity	low	Plant-Based Diets:	NO	low (<6)	Sunflower oil	Daily	Short Shifts (≤ 8 hours per shift)	Frequently Interrupted Sleep:	Very High	High Job Satisfaction	High Workload Perception	158	208	157	45	152	35-45	11–20 years	OW	23+ Normal	>/= 140 mmHg	>/= 90 mmHg	>/= 0.85	< 0.5	1	1	1	1
63	5000 - 10000	2	Rotational	49 - 54 Hours	70.5	1.69	24.8307	24.5	120	90	69	77	0.9	0.41	NO	NO	Non-Smoker	Non-drinker	Daily/regular	NO	Low-1–2 days/week of light activity	Modrate	Plant-Based Diets:	NO	Medium Sleep Duration (6-8)	Sunflower oil	Rarely/Never	Short Shifts (≤ 8 hours per shift)	Uninterrupted Sleep:	Low	High Job Satisfaction	High Workload Perception	75	152	57	51	66	<35	1–3 years	Normal	23+ Normal	< 140 mmHg	>/= 90 mmHg	>/= 0.85	< 0.5	0	1	0	0
64	5000 - 10000	3	Day	49 - 54 Hours	78.6	1.87	22.3812	21.9	110	70	70	80	0.88	0.37	NO	NO	Non-Smoker	Non-drinker	Weekly Drinker	NO	High- ≥6 days/week	low	Plant-Based Diets:	NO	Medium Sleep Duration (6-8)	Sunflower oil	Rarely/Never	Medium Shifts	Occasionally Interrupted Sleep:	Low	Moderate Job Satisfaction	High Workload Perception	87	157	88	53	81	<35	1–3 years	Normal	21 - 22.9 Modrate UN	< 140 mmHg	< 90 mmHg	>/= 0.85	< 0.5	0	0	0	0
65	5000 - 10000	1	Rotational	49 - 54 Hours	59	1.68	21.0041	22.9	110	70	60	69	0.87	0.36	NO	NO	Non-Smoker	Non-drinker	Rare/Never	NO	Moderate-3–5 days/week	Modrate	Plant-Based Diets:	NO	Medium Sleep Duration (6-8)	Sunflower oil	Rarely/Never	Long Shifts (>12 hours per shift)	Frequently Interrupted Sleep:	Low	Moderate Job Satisfaction	High Workload Perception	71	150	51	52	68	<35	1–3 years	Normal	21 - 22.9 Modrate UN	< 140 mmHg	< 90 mmHg	>/= 0.85	< 0.5	0	0	0	0
66	10000+	7	Night	49 - 54 Hours	63.5	1.75	20.8298	23.5	130	90	62	74	0.84	0.35	NO	NO	Non-Smoker	Non-drinker	Weekly Drinker	NO	Low-1–2 days/week of light activity	High	Plant-Based Diets:	NO	Medium Sleep Duration (6-8)	Sunflower oil	Rarely/Never	Short Shifts (≤ 8 hours per shift)	Uninterrupted Sleep:	Low	High Job Satisfaction	High Workload Perception	83	119	48	38	45	35-45	4–10 years	Normal	23+ Normal	< 140 mmHg	>/= 90 mmHg	< 85	< 0.5	0	1	0	0
67	5000 - 10000	3	Rotational	>/= 55	55	1.49	24.8737	27.3	120	80	69	77	0.9	0.46	NO	NO	Non-Smoker	Non-drinker	Weekly Drinker	NO	Low-1–2 days/week of light activity	Modrate	Plant-Based Diets:	NO	Medium Sleep Duration (6-8)	Sunflower oil	Rarely/Never	Long Shifts (>12 hours per shift)	Frequently Interrupted Sleep:	Low	Moderate Job Satisfaction	Moderate Workload Perception	85	130	44	39	61	<35	1–3 years	Normal	23+ Normal	< 140 mmHg	< 90 mmHg	>/= 0.85	< 0.5	0	0	0	0
68	<5000	14	Day	49 - 54 Hours	56.6	1.57	23.021	24.7	200	100	91	95	0.96	0.58	NO	NO	Non-Smoker	Moderate drinker	Daily/regular	NO	Moderate-3–5 days/week	low	Plant-Based Diets:	NO	High Sleep Duration (8+)	Sunflower oil	4–6 times per week	Short Shifts (≤ 8 hours per shift)	Uninterrupted Sleep:	High	High Job Satisfaction	High Workload Perception	79	142	59	58	57	45+	11–20 years	Normal	23+ Normal	>/= 140 mmHg	>/= 90 mmHg	>/= 0.85	>/= 0.5	0	1	0	0
69	5000 - 10000	3	Rotational	49 - 54 Hours	74.2	1.63	27.893	25.6	120	90	60	69	0.86	0.37	YES	YES	Non-Smoker	Occational Drinker	Weekly Drinker	NO	Moderate-3–5 days/week	Modrate	Plant-Based Diets:	NO	low (<6)	Sunflower oil	Daily	Long Shifts (>12 hours per shift)	Frequently Interrupted Sleep:	Very High	High Job Satisfaction	High Workload Perception	83	143	59	33	67	<35	1–3 years	OW	23+ Normal	< 140 mmHg	>/= 90 mmHg	>/= 0.85	< 0.5	0	1	0	0
70	5000 - 10000	2	Rotational	>/= 55	71.6	1.7	24.7169	23.6	100	70	67	80	0.84	0.39	NO	NO	Non-Smoker	Non-drinker	Weekly Drinker	NO	Low-1–2 days/week of light activity	low	Plant-Based Diets:	NO	Medium Sleep Duration (6-8)	Sunflower oil	Rarely/Never	Medium Shifts	Occasionally Interrupted Sleep:	Low	High Job Satisfaction	High Workload Perception	100	124	106	52	49	<35	1–3 years	Normal	23+ Normal	< 140 mmHg	< 90 mmHg	< 85	< 0.5	0	0	0	0
71	5000 - 10000	2	Rotational	>/= 55	62.9	1.82	19.052	27.8	100	70	79	91	0.87	0.43	NO	NO	Non-Smoker	Occational Drinker	Rare/Never	NO	Low-1–2 days/week of light activity	low	Plant-Based Diets:	NO	Medium Sleep Duration (6-8)	Sunflower oil	1–3 times per week	Short Shifts (≤ 8 hours per shift)	Uninterrupted Sleep:	Moderate	High Job Satisfaction	High Workload Perception	86	150	68	51	65	<35	1–3 years	Normal	23+ Normal	< 140 mmHg	< 90 mmHg	>/= 0.85	< 0.5	0	0	0	0
72	<5000	21	Day	>/= 55	65.2	1.7	22.5871	20.4	140	90	69	77	0.9	0.41	NO	NO	Non-Smoker	Non-drinker	Weekly Drinker	NO	Low-1–2 days/week of light activity	low	Plant-Based Diets:	NO	Medium Sleep Duration (6-8)	Sunflower oil	Rarely/Never	Short Shifts (≤ 8 hours per shift)	Uninterrupted Sleep:	Low	Moderate Job Satisfaction	Moderate Workload Perception	100	141	165	39	80	45+	21+ years	Normal	< 21 SEVER UN	>/= 140 mmHg	>/= 90 mmHg	>/= 0.85	< 0.5	0	1	0	0
73	5000 - 10000	1	Rotational	40 - 48 Hours	79.4	1.76	25.6036	26.5	100	70	69	77	0.9	0.39	YES	YES	Non-Smoker	Occational Drinker	Weekly Drinker	NO	Inactive	Modrate	Plant-Based Diets:	NO	low (<6)	Sunflower oil	Daily	Short Shifts (≤ 8 hours per shift)	Frequently Interrupted Sleep:	Very High	High Job Satisfaction	High Workload Perception	82	155	72	31	74	<35	1–3 years	OW	23+ Normal	< 140 mmHg	< 90 mmHg	>/= 0.85	< 0.5	0	0	0	0
74	10000+	5	Day	>/= 55	51	1.46	23.8603	24.5	110	80	67	83	0.81	0.46	NO	NO	Non-Smoker	Non-drinker	Weekly Drinker	NO	Inactive	High	Plant-Based Diets:	NO	Medium Sleep Duration (6-8)	Sunflower oil	Rarely/Never	Short Shifts (≤ 8 hours per shift)	Uninterrupted Sleep:	Low	High Job Satisfaction	High Workload Perception	75	112	57	51	37	<35	4–10 years	Normal	23+ Normal	< 140 mmHg	< 90 mmHg	< 85	< 0.5	0	0	0	0
75	5000 - 10000	3	Rotational	>/= 55	57	1.74	18.7405	21.9	100	60	85	91	0.93	0.49	NO	NO	Non-Smoker	Non-drinker	Weekly Drinker	NO	Low-1–2 days/week of light activity	Modrate	Plant-Based Diets:	NO	Medium Sleep Duration (6-8)	Sunflower oil	Rarely/Never	Medium Shifts	Occasionally Interrupted Sleep:	Low	Moderate Job Satisfaction	Moderate Workload Perception	75	112	57	52	43	<35	1–3 years	Normal	21 - 22.9 Modrate UN	< 140 mmHg	< 90 mmHg	>/= 0.85	< 0.5	0	0	0	0
76	10000+	2	Rotational	49 - 54 Hours	51.6	1.45	24.5422	22.9	120	80	65	77	0.84	0.45	NO	NO	Non-Smoker	Non-drinker	Daily/regular	NO	Low-1–2 days/week of light activity	High	Plant-Based Diets:	NO	Medium Sleep Duration (6-8)	Sunflower oil	Rarely/Never	Medium Shifts	Occasionally Interrupted Sleep:	Low	Moderate Job Satisfaction	High Workload Perception	83	135	83	47	58	<35	1–3 years	Normal	21 - 22.9 Modrate UN	< 140 mmHg	< 90 mmHg	< 85	< 0.5	0	0	0	0
77	5000 - 10000	11	Rotational	49 - 54 Hours	72.9	1.7	25.1953	23.5	190	95	67	74	0.91	0.39	YES	NO	Non-Smoker	Occational Drinker	Weekly Drinker	NO	Low-1–2 days/week of light activity	low	Plant-Based Diets:	YES	low (<6)	Sunflower oil	Daily	Short Shifts (≤ 8 hours per shift)	Frequently Interrupted Sleep:	Very High	Moderate Job Satisfaction	High Workload Perception	81	137	91	45	62	35-45	11–20 years	OW	23+ Normal	>/= 140 mmHg	>/= 90 mmHg	>/= 0.85	< 0.5	0	1	0	0
78	10000+	6	Day	>/= 55	59.2	1.64	22.0645	27.3	100	80	65	77	0.84	0.4	NO	NO	Non-Smoker	Non-drinker	Weekly Drinker	NO	Moderate-3–5 days/week	Modrate	Plant-Based Diets:	NO	Medium Sleep Duration (6-8)	Sunflower oil	Rarely/Never	Medium Shifts	Occasionally Interrupted Sleep:	Low	High Job Satisfaction	Moderate Workload Perception	97	127	103	35	55	<35	4–10 years	Normal	23+ Normal	< 140 mmHg	< 90 mmHg	< 85	< 0.5	0	0	0	0
79	5000 - 10000	23	Day	40 - 48 Hours	79.1	1.72	26.6135	24.7	140	90	70	80	0.89	0.41	YES	YES	Non-Smoker	Occational Drinker	Weekly Drinker	NO	High- ≥6 days/week	low	Plant-Based Diets:	NO	low (<6)	Sunflower oil	Daily	Short Shifts (≤ 8 hours per shift)	Frequently Interrupted Sleep:	Very High	Moderate Job Satisfaction	High Workload Perception	218	203	63	31	138	45+	21+ years	OW	23+ Normal	>/= 140 mmHg	>/= 90 mmHg	>/= 0.85	< 0.5	0	1	1	1
80	10000+	9	Rotational	49 - 54 Hours	72.1	1.72	24.3996	25.6	100	60	70	81	0.86	0.41	NO	NO	Non-Smoker	Non-drinker	Rare/Never	NO	Moderate-3–5 days/week	High	Plant-Based Diets:	NO	Medium Sleep Duration (6-8)	Sunflower oil	Rarely/Never	Short Shifts (≤ 8 hours per shift)	Uninterrupted Sleep:	Low	High Job Satisfaction	Moderate Workload Perception	63	141	53	45	61	35-45	4–10 years	Normal	23+ Normal	< 140 mmHg	< 90 mmHg	>/= 0.85	< 0.5	0	0	0	0
81	10000+	7	Day	40 - 48 Hours	65.3	1.64	24.3678	23.6	110	70	60	71	0.85	0.37	YES	YES	Non-Smoker	Occational Drinker	Daily/regular	NO	High- ≥6 days/week	Modrate	Plant-Based Diets:	NO	low (<6)	Sunflower oil	1–3 times per week	Medium Shifts	Occasionally Interrupted Sleep:	Moderate	Moderate Job Satisfaction	High Workload Perception	80	172	75	39	88	35-45	4–10 years	Normal	23+ Normal	< 140 mmHg	< 90 mmHg	>/= 0.85	< 0.5	0	0	0	0
82	<5000	10	Rotational	49 - 54 Hours	52	1.45	24.7325	26.6	90	60	69	80	0.86	0.48	NO	NO	Non-Smoker	Non-drinker	Weekly Drinker	NO	Low-1–2 days/week of light activity	low	Plant-Based Diets:	NO	Medium Sleep Duration (6-8)	Sunflower oil	Rarely/Never	Medium Shifts	Occasionally Interrupted Sleep:	Low	High Job Satisfaction	High Workload Perception	75	175	112	49	75	35-45	4–10 years	Normal	23+ Normal	< 140 mmHg	< 90 mmHg	>/= 0.85	< 0.5	0	0	0	0
83	10000+	5	Rotational	40 - 48 Hours	65.7	1.73	21.876	23	100	70	77	93	0.83	0.45	NO	NO	Non-Smoker	Non-drinker	Rare/Never	NO	Low-1–2 days/week of light activity	High	Plant-Based Diets:	NO	Medium Sleep Duration (6-8)	Sunflower oil	Rarely/Never	Short Shifts (≤ 8 hours per shift)	Uninterrupted Sleep:	Low	High Job Satisfaction	Moderate Workload Perception	73	129	53	54	50	<35	4–10 years	Normal	23+ Normal	< 140 mmHg	< 90 mmHg	< 85	< 0.5	0	0	0	0
84	<5000	3	Rotational	49 - 54 Hours	54.3	1.74	17.9556	21	110	60	80	85	0.94	0.46	NO	YES	Non-Smoker	Moderate drinker	Weekly Drinker	NO	Low-1–2 days/week of light activity	low	Plant-Based Diets:	NO	low (<6)	Sunflower oil	4–6 times per week	Short Shifts (≤ 8 hours per shift)	Uninterrupted Sleep:	High	Moderate Job Satisfaction	High Workload Perception	80	102	68	51	41	<35	1–3 years	UW	21 - 22.9 Modrate UN	< 140 mmHg	< 90 mmHg	>/= 0.85	< 0.5	0	0	0	0
85	10000+	6	Rotational	40 - 48 Hours	50	1.57	20.3366	22.3	110	70	79	91	0.87	0.5	NO	NO	Non-Smoker	Non-drinker	Weekly Drinker	NO	Low-1–2 days/week of light activity	Modrate	Plant-Based Diets:	NO	Medium Sleep Duration (6-8)	Sunflower oil	Rarely/Never	Short Shifts (≤ 8 hours per shift)	Uninterrupted Sleep:	Low	Moderate Job Satisfaction	High Workload Perception	82	119	42	32	77	<35	4–10 years	Normal	21 - 22.9 Modrate UN	< 140 mmHg	< 90 mmHg	>/= 0.85	>/= 0.5	0	0	0	0
86	<5000	3	Rotational	49 - 54 Hours	61.3	1.65	22.4616	23.8	100	70	70	81	0.86	0.42	NO	NO	Non-Smoker	Non-drinker	Weekly Drinker	NO	Low-1–2 days/week of light activity	low	Plant-Based Diets:	NO	Medium Sleep Duration (6-8)	Sunflower oil	Rarely/Never	Short Shifts (≤ 8 hours per shift)	Uninterrupted Sleep:	Low	Low Job Satisfaction	High Workload Perception	79	121	62	55	42	<35	1–3 years	Normal	23+ Normal	< 140 mmHg	< 90 mmHg	>/= 0.85	< 0.5	0	0	0	0
87	10000+	3	Day	49 - 54 Hours	59.1	1.53	25.2467	24	160	90	60	74	0.81	0.39	YES	NO	Non-Smoker	Occational Drinker	Weekly Drinker	NO	Low-1–2 days/week of light activity	Modrate	Plant-Based Diets:	NO	low (<6)	Sunflower oil	Daily	Short Shifts (≤ 8 hours per shift)	Frequently Interrupted Sleep:	Very High	Moderate Job Satisfaction	High Workload Perception	71	141	81	37	71	35-45	1–3 years	OW	23+ Normal	>/= 140 mmHg	>/= 90 mmHg	< 85	< 0.5	0	1	0	0
88	<5000	1	Day	49 - 54 Hours	62.2	1.62	23.7299	20.4	100	70	69	77	0.89	0.43	NO	NO	Non-Smoker	Non-drinker	Weekly Drinker	NO	Low-1–2 days/week of light activity	low	Plant-Based Diets:	NO	Medium Sleep Duration (6-8)	Sunflower oil	Rarely/Never	Short Shifts (≤ 8 hours per shift)	Uninterrupted Sleep:	Low	High Job Satisfaction	High Workload Perception	101	127	129	53	73	<35	1–3 years	Normal	< 21 SEVER UN	< 140 mmHg	< 90 mmHg	>/= 0.85	< 0.5	0	0	0	0
89	<5000	2	Rotational	40 - 48 Hours	57.1	1.73	19.167	26.5	120	80	74	83	0.89	0.43	NO	NO	Non-Smoker	Non-drinker	Daily/regular	NO	Low-1–2 days/week of light activity	low	Plant-Based Diets:	NO	Medium Sleep Duration (6-8)	Sunflower oil	Rarely/Never	Short Shifts (≤ 8 hours per shift)	Uninterrupted Sleep:	Low	High Job Satisfaction	Moderate Workload Perception	89	150	104	54	86	<35	1–3 years	Normal	23+ Normal	< 140 mmHg	< 90 mmHg	>/= 0.85	< 0.5	0	0	0	0
90	5000 - 10000	3	Night	>/= 55	50	1.68	17.6943	22	100	70	83	91	0.91	0.49	NO	NO	Non-Smoker	Non-drinker	Weekly Drinker	NO	Low-1–2 days/week of light activity	Modrate	Plant-Based Diets:	NO	Medium Sleep Duration (6-8)	Sunflower oil	Rarely/Never	Medium Shifts	Occasionally Interrupted Sleep:	Low	High Job Satisfaction	High Workload Perception	73	169	137	54	101	<35	1–3 years	UW	21 - 22.9 Modrate UN	< 140 mmHg	< 90 mmHg	>/= 0.85	< 0.5	0	0	0	0
91	10000+	3	Night	49 - 54 Hours	69.7	1.71	23.9203	21.9	110	80	77	85	0.91	0.45	NO	NO	Non-Smoker	Non-drinker	Weekly Drinker	NO	Low-1–2 days/week of light activity	High	Plant-Based Diets:	NO	low (<6)	Sunflower oil	Rarely/Never	Long Shifts (>12 hours per shift)	Frequently Interrupted Sleep:	Low	High Job Satisfaction	Low Workload Perception	74	112	45	51	55	<35	1–3 years	Normal	21 - 22.9 Modrate UN	< 140 mmHg	< 90 mmHg	>/= 0.85	< 0.5	0	0	0	0
92	5000 - 10000	1	Rotational	49 - 54 Hours	78	1.69	27.1811	26	90	60	77	85	0.9	0.46	YES	YES	Non-Smoker	Occational Drinker	Weekly Drinker	NO	High- ≥6 days/week	low	Plant-Based Diets:	YES	Medium Sleep Duration (6-8)	Sunflower oil	Daily	Long Shifts (>12 hours per shift)	Frequently Interrupted Sleep:	Very High	Moderate Job Satisfaction	High Workload Perception	71	142	87	39	73	<35	1–3 years	OW	23+ Normal	< 140 mmHg	< 90 mmHg	>/= 0.85	< 0.5	0	0	0	0
93	10000+	7	Rotational	40 - 48 Hours	73.4	1.78	23.2184	23.5	120	90	83	99	0.84	0.47	NO	NO	Non-Smoker	Non-drinker	Weekly Drinker	NO	Low-1–2 days/week of light activity	High	Plant-Based Diets:	NO	Medium Sleep Duration (6-8)	Sunflower oil	Daily	Long Shifts (>12 hours per shift)	Occasionally Interrupted Sleep:	Low	Moderate Job Satisfaction	High Workload Perception	100	155	105	59	81	<35	4–10 years	Normal	23+ Normal	< 140 mmHg	>/= 90 mmHg	< 85	< 0.5	0	1	0	0
94	5000 - 10000	3	Rotational	49 - 54 Hours	70.2	1.81	21.5229	20.3	110	70	77	93	0.83	0.43	NO	NO	Non-Smoker	Non-drinker	Weekly Drinker	NO	Low-1–2 days/week of light activity	low	Plant-Based Diets:	NO	Medium Sleep Duration (6-8)	Sunflower oil	Rarely/Never	Short Shifts (≤ 8 hours per shift)	Uninterrupted Sleep:	Low	High Job Satisfaction	High Workload Perception	92	162	57	51	98	<35	1–3 years	Normal	< 21 SEVER UN	< 140 mmHg	< 90 mmHg	< 85	< 0.5	0	0	0	0
95	5000 - 10000	7	Rotational	40 - 48 Hours	56.2	1.69	19.7472	24.7	120	80	91	103	0.88	0.54	NO	NO	Non-Smoker	Non-drinker	Daily/regular	YES	Low-1–2 days/week of light activity	Modrate	Plant-Based Diets:	YES	Medium Sleep Duration (6-8)	Sunflower oil	Rarely/Never	Short Shifts (≤ 8 hours per shift)	Uninterrupted Sleep:	Low	High Job Satisfaction	High Workload Perception	82	168	82	52	105	<35	4–10 years	Normal	23+ Normal	< 140 mmHg	< 90 mmHg	>/= 0.85	>/= 0.5	0	0	0	0
96	5000 - 10000	13	Rotational	49 - 54 Hours	67.6	1.68	23.8943	23.6	100	70	65	76	0.86	0.39	NO	NO	Non-Smoker	Non-drinker	Weekly Drinker	NO	Low-1–2 days/week of light activity	low	Animal-Based Diets:	YES	Medium Sleep Duration (6-8)	Soybean oil	Rarely/Never	Short Shifts (≤ 8 hours per shift)	Uninterrupted Sleep:	Low	Moderate Job Satisfaction	Moderate Workload Perception	98	160	107	51	90	35-45	11–20 years	Normal	23+ Normal	< 140 mmHg	< 90 mmHg	>/= 0.85	< 0.5	0	0	0	0
97	5000 - 10000	2	Day	49 - 54 Hours	75.3	1.74	24.8712	23.6	120	90	65	74	0.88	0.37	NO	NO	Non-Smoker	Non-drinker	Weekly Drinker	NO	Inactive	low	Plant-Based Diets:	NO	low (<6)	Sunflower oil	Rarely/Never	Short Shifts (≤ 8 hours per shift)	Uninterrupted Sleep:	Low	Moderate Job Satisfaction	High Workload Perception	76	139	77	49	70	<35	1–3 years	Normal	23+ Normal	< 140 mmHg	>/= 90 mmHg	>/= 0.85	< 0.5	0	1	0	0
98	5000 - 10000	10	Night	>/= 55	61.3	1.51	26.9919	26.9	90	60	83	92	0.9	0.55	YES	YES	Non-Smoker	Occational Drinker	Rare/Never	NO	Low-1–2 days/week of light activity	Modrate	Plant-Based Diets:	NO	low (<6)	Sunflower oil	Daily	Medium Shifts	Frequently Interrupted Sleep:	Very High	High Job Satisfaction	Moderate Workload Perception	134	220	154	39	139	35-45	4–10 years	OW	23+ Normal	< 140 mmHg	< 90 mmHg	>/= 0.85	>/= 0.5	0	0	1	1
99	10000+	3	Rotational	49 - 54 Hours	58.9	1.66	21.4004	23.7	110	70	85	91	0.93	0.51	NO	NO	Non-Smoker	Non-drinker	Weekly Drinker	NO	Low-1–2 days/week of light activity	High	Plant-Based Diets:	NO	High Sleep Duration (8+)	Sunflower oil	Rarely/Never	Long Shifts (>12 hours per shift)	Frequently Interrupted Sleep:	Low	High Job Satisfaction	High Workload Perception	90	176	96	52	109	<35	1–3 years	Normal	23+ Normal	< 140 mmHg	< 90 mmHg	>/= 0.85	>/= 0.5	1	0	0	0
100	5000 - 10000	5	Rotational	40 - 48 Hours	65.3	1.64	24.338	21.5	100	60	62	74	0.84	0.38	NO	NO	Non-Smoker	Non-drinker	Daily/regular	NO	Low-1–2 days/week of light activity	Modrate	Animal-Based Diets:	NO	Medium Sleep Duration (6-8)	Sunflower oil	Rarely/Never	Medium Shifts	Occasionally Interrupted Sleep:	Low	High Job Satisfaction	Moderate Workload Perception	89	183	93	52	101	35-45	4–10 years	Normal	21 - 22.9 Modrate UN	< 140 mmHg	< 90 mmHg	< 85	< 0.5	0	0	0	0
101	10000+	2	Rotational	49 - 54 Hours	62.8	1.8	19.4259	25.4	110	70	65	77	0.84	0.36	NO	NO	Non-Smoker	Non-drinker	Weekly Drinker	NO	Inactive	High	Plant-Based Diets:	NO	Medium Sleep Duration (6-8)	Sunflower oil	Rarely/Never	Short Shifts (≤ 8 hours per shift)	Uninterrupted Sleep:	Low	Moderate Job Satisfaction	High Workload Perception	99	167	53	51	89	<35	1–3 years	Normal	23+ Normal	< 140 mmHg	< 90 mmHg	< 85	< 0.5	0	0	0	0
102	10000+	5	Rotational	>/= 55	50.3	1.5	22.2961	22.3	90	60	95	96	0.99	0.63	NO	NO	Non-Smoker	Non-drinker	Weekly Drinker	NO	Low-1–2 days/week of light activity	High	Plant-Based Diets:	NO	Medium Sleep Duration (6-8)	Sunflower oil	Rarely/Never	Short Shifts (≤ 8 hours per shift)	Uninterrupted Sleep:	Low	High Job Satisfaction	High Workload Perception	70	113	60	39	67	<35	4–10 years	Normal	21 - 22.9 Modrate UN	< 140 mmHg	< 90 mmHg	>/= 0.85	>/= 0.5	1	0	0	0
103	5000 - 10000	3	Rotational	40 - 48 Hours	61.2	1.59	24.0866	25.1	90	60	79	91	0.87	0.5	NO	NO	Non-Smoker	Occational Drinker	Weekly Drinker	NO	Moderate-3–5 days/week	Modrate	Animal-Based Diets:	NO	Medium Sleep Duration (6-8)	Sunflower oil	1–3 times per week	Short Shifts (≤ 8 hours per shift)	Uninterrupted Sleep:	Moderate	High Job Satisfaction	High Workload Perception	84	127	83	36	77	<35	1–3 years	Normal	23+ Normal	< 140 mmHg	< 90 mmHg	>/= 0.85	>/= 0.5	0	0	0	0
104	5000 - 10000	4	Night	49 - 54 Hours	50	1.77	16.032	20.2	110	60	85	91	0.93	0.48	NO	NO	Non-Smoker	Non-drinker	Daily/regular	NO	Low-1–2 days/week of light activity	low	Plant-Based Diets:	NO	Medium Sleep Duration (6-8)	Sunflower oil	Rarely/Never	Short Shifts (≤ 8 hours per shift)	Uninterrupted Sleep:	Low	Moderate Job Satisfaction	High Workload Perception	80	145	67	51	79	<35	4–10 years	UW	< 21 SEVER UN	< 140 mmHg	< 90 mmHg	>/= 0.85	< 0.5	1	0	0	0
105	5000 - 10000	5	Rotational	40 - 48 Hours	51.3	1.65	18.843	21.3	90	60	67	83	0.81	0.41	NO	NO	Non-Smoker	Non-drinker	Daily/regular	NO	Low-1–2 days/week of light activity	Modrate	Plant-Based Diets:	NO	low (<6)	Sunflower oil	Rarely/Never	Short Shifts (≤ 8 hours per shift)	Uninterrupted Sleep:	Low	Moderate Job Satisfaction	High Workload Perception	103	165	113	55	87	<35	4–10 years	Normal	21 - 22.9 Modrate UN	< 140 mmHg	< 90 mmHg	< 85	< 0.5	0	0	0	0
106	10000+	6	Rotational	49 - 54 Hours	53.8	1.69	18.7702	21.7	110	70	85	93	0.91	0.5	NO	NO	Non-Smoker	Non-drinker	Weekly Drinker	NO	Low-1–2 days/week of light activity	High	Plant-Based Diets:	NO	Medium Sleep Duration (6-8)	Sunflower oil	Rarely/Never	Short Shifts (≤ 8 hours per shift)	Uninterrupted Sleep:	Low	High Job Satisfaction	High Workload Perception	93	210	115	60	132	<35	4–10 years	Normal	21 - 22.9 Modrate UN	< 140 mmHg	< 90 mmHg	>/= 0.85	>/= 0.5	1	0	0	1
107	5000 - 10000	1	Rotational	40 - 48 Hours	60.3	1.56	24.6831	23	120	90	81	91	0.89	0.52	NO	NO	Non-Smoker	Non-drinker	Weekly Drinker	YES	High- ≥6 days/week	Modrate	Animal-Based Diets:	YES	Medium Sleep Duration (6-8)	Soybean oil	Rarely/Never	Short Shifts (≤ 8 hours per shift)	Uninterrupted Sleep:	Low	High Job Satisfaction	Moderate Workload Perception	96	141	106	38	79	<35	1–3 years	Normal	23+ Normal	< 140 mmHg	>/= 90 mmHg	>/= 0.85	>/= 0.5	0	1	0	0
108	5000 - 10000	2	Night	49 - 54 Hours	59.5	1.56	24.3556	24.5	110	70	60	72	0.83	0.38	NO	NO	Non-Smoker	Non-drinker	Rare/Never	NO	Low-1–2 days/week of light activity	Modrate	Plant-Based Diets:	NO	Medium Sleep Duration (6-8)	Sunflower oil	Rarely/Never	Long Shifts (>12 hours per shift)	Frequently Interrupted Sleep:	Low	High Job Satisfaction	High Workload Perception	82	189	128	41	133	<35	1–3 years	Normal	23+ Normal	< 140 mmHg	< 90 mmHg	< 85	< 0.5	0	0	0	0
109	5000 - 10000	7	Rotational	40 - 48 Hours	66.9	1.84	19.8464	20.3	90	60	83	99	0.84	0.45	YES	NO	Non-Smoker	Occational Drinker	Weekly Drinker	NO	Moderate-3–5 days/week	low	Plant-Based Diets:	NO	Medium Sleep Duration (6-8)	Sunflower oil	1–3 times per week	Short Shifts (≤ 8 hours per shift)	Uninterrupted Sleep:	Moderate	High Job Satisfaction	High Workload Perception	94	170	114	51	105	35-45	4–10 years	Normal	< 21 SEVER UN	< 140 mmHg	< 90 mmHg	< 85	< 0.5	0	0	0	0
110	5000 - 10000	10	Rotational	40 - 48 Hours	50	1.72	16.9997	20.1	120	90	77	93	0.83	0.45	NO	NO	Non-Smoker	Non-drinker	Daily/regular	YES	Low-1–2 days/week of light activity	Modrate	Animal-Based Diets:	YES	Medium Sleep Duration (6-8)	Soybean oil	Rarely/Never	Short Shifts (≤ 8 hours per shift)	Uninterrupted Sleep:	Low	High Job Satisfaction	Moderate Workload Perception	91	146	119	43	91	35-45	4–10 years	UW	< 21 SEVER UN	< 140 mmHg	>/= 90 mmHg	< 85	< 0.5	0	1	0	0
111	<5000	10	Rotational	49 - 54 Hours	64	1.61	24.8445	23.5	170	100	65	76	0.86	0.4	NO	NO	Non-Smoker	Non-drinker	Weekly Drinker	NO	Low-1–2 days/week of light activity	low	Plant-Based Diets:	NO	low (<6)	Sunflower oil	Rarely/Never	Medium Shifts	Occasionally Interrupted Sleep:	Low	High Job Satisfaction	High Workload Perception	78	115	77	46	56	35-45	4–10 years	Normal	23+ Normal	>/= 140 mmHg	>/= 90 mmHg	>/= 0.85	< 0.5	0	1	0	0
112	10000+	3	Rotational	49 - 54 Hours	53.7	1.58	21.4838	20.3	90	60	85	91	0.93	0.54	NO	NO	Non-Smoker	Non-drinker	Rare/Never	NO	Low-1–2 days/week of light activity	High	Plant-Based Diets:	NO	low (<6)	Sunflower oil	Rarely/Never	Short Shifts (≤ 8 hours per shift)	Uninterrupted Sleep:	Low	Moderate Job Satisfaction	Moderate Workload Perception	70	163	102	56	101	<35	1–3 years	Normal	< 21 SEVER UN	< 140 mmHg	< 90 mmHg	>/= 0.85	>/= 0.5	1	0	0	0
113	5000 - 10000	2	Rotational	49 - 54 Hours	53.5	1.82	16.1514	20.7	110	70	74	88	0.84	0.41	NO	NO	Non-Smoker	Non-drinker	Daily/regular	NO	Moderate-3–5 days/week	low	Plant-Based Diets:	YES	Medium Sleep Duration (6-8)	Sunflower oil	Rarely/Never	Short Shifts (≤ 8 hours per shift)	Uninterrupted Sleep:	Low	Moderate Job Satisfaction	Moderate Workload Perception	71	142	69	52	76	<35	1–3 years	UW	< 21 SEVER UN	< 140 mmHg	< 90 mmHg	< 85	< 0.5	0	0	0	0
114	5000 - 10000	3	Rotational	40 - 48 Hours	58	1.56	23.833	23.6	110	70	69	77	0.9	0.44	NO	NO	Non-Smoker	Non-drinker	Weekly Drinker	NO	Low-1–2 days/week of light activity	Modrate	Plant-Based Diets:	NO	Medium Sleep Duration (6-8)	Sunflower oil	Rarely/Never	Short Shifts (≤ 8 hours per shift)	Uninterrupted Sleep:	Low	High Job Satisfaction	High Workload Perception	80	119	75	42	62	<35	1–3 years	Normal	23+ Normal	< 140 mmHg	< 90 mmHg	>/= 0.85	< 0.5	0	0	0	0
115	10000+	3	Rotational	49 - 54 Hours	60.6	1.64	22.5863	23.6	90	65	85	101	0.84	0.52	NO	NO	Non-Smoker	Non-drinker	Daily/regular	NO	Inactive	High	Plant-Based Diets:	NO	Medium Sleep Duration (6-8)	Sunflower oil	Rarely/Never	Short Shifts (≤ 8 hours per shift)	Uninterrupted Sleep:	Low	Moderate Job Satisfaction	High Workload Perception	80	131	70	38	67	<35	1–3 years	Normal	23+ Normal	< 140 mmHg	< 90 mmHg	< 85	>/= 0.5	1	0	0	0
116	5000 - 10000	8	Day	49 - 54 Hours	69.1	1.76	22.333	26.9	110	70	70	80	0.88	0.4	NO	NO	Non-Smoker	Non-drinker	Weekly Drinker	NO	Inactive	Modrate	Plant-Based Diets:	NO	Medium Sleep Duration (6-8)	Sunflower oil	Rarely/Never	Short Shifts (≤ 8 hours per shift)	Uninterrupted Sleep:	Low	Moderate Job Satisfaction	High Workload Perception	71	111	42	33	48	35-45	4–10 years	Normal	23+ Normal	< 140 mmHg	< 90 mmHg	>/= 0.85	< 0.5	0	0	0	0
117	10000+	6	Rotational	40 - 48 Hours	71	1.7	24.6254	23.7	130	90	85	80	1.06	0.5	NO	NO	Non-Smoker	Heavy drinker	Weekly Drinker	NO	Moderate-3–5 days/week	High	Plant-Based Diets:	NO	Medium Sleep Duration (6-8)	Sunflower oil	Daily	Short Shifts (≤ 8 hours per shift)	Uninterrupted Sleep:	Low	Moderate Job Satisfaction	High Workload Perception	71	119	51	39	60	35-45	4–10 years	Normal	23+ Normal	< 140 mmHg	>/= 90 mmHg	>/= 0.85	>/= 0.5	0	1	0	0
118	10000+	1	Rotational	49 - 54 Hours	50	1.6	19.5312	21.5	110	70	80	86	0.93	0.5	NO	NO	Non-Smoker	Non-drinker	Weekly Drinker	NO	Inactive	High	Plant-Based Diets:	NO	High Sleep Duration (8+)	Sunflower oil	Rarely/Never	Medium Shifts	Occasionally Interrupted Sleep:	Low	High Job Satisfaction	High Workload Perception	91	145	62	52	68	<35	1–3 years	Normal	21 - 22.9 Modrate UN	< 140 mmHg	< 90 mmHg	>/= 0.85	>/= 0.5	0	0	0	0
119	5000 - 10000	3	Rotational	49 - 54 Hours	53.7	1.56	22.0661	25.4	100	70	69	70	0.99	0.44	NO	NO	Non-Smoker	Non-drinker	Weekly Drinker	NO	Low-1–2 days/week of light activity	low	Plant-Based Diets:	NO	High Sleep Duration (8+)	Sunflower oil	Rarely/Never	Short Shifts (≤ 8 hours per shift)	Uninterrupted Sleep:	Low	Moderate Job Satisfaction	Low Workload Perception	87	171	87	57	90	<35	1–3 years	Normal	23+ Normal	< 140 mmHg	< 90 mmHg	>/= 0.85	< 0.5	0	0	0	0
120	5000 - 10000	2	Rotational	49 - 54 Hours	76.4	1.72	25.9453	25	130	90	91	99	0.92	0.53	YES	YES	Non-Smoker	Occational Drinker	Daily/regular	NO	Low-1–2 days/week of light activity	Modrate	Plant-Based Diets:	NO	low (<6)	Sunflower oil	Daily	Long Shifts (>12 hours per shift)	Frequently Interrupted Sleep:	Very High	High Job Satisfaction	High Workload Perception	83	119	58	49	51	<35	1–3 years	OW	23+ Normal	< 140 mmHg	>/= 90 mmHg	>/= 0.85	>/= 0.5	1	1	0	0
121	5000 - 10000	20	Day	49 - 54 Hours	56.3	1.51	24.7574	25.1	120	80	93	105	0.89	0.62	NO	NO	Non-Smoker	Non-drinker	Weekly Drinker	NO	Moderate-3–5 days/week	low	Plant-Based Diets:	NO	low (<6)	Sunflower oil	Daily	Short Shifts (≤ 8 hours per shift)	Uninterrupted Sleep:	Very High	Moderate Job Satisfaction	High Workload Perception	78	193	86	39	145	45+	11–20 years	Normal	23+ Normal	< 140 mmHg	< 90 mmHg	>/= 0.85	>/= 0.5	0	0	0	0
122	5000 - 10000	19	Rotational	49 - 54 Hours	65.9	1.64	24.6217	20.2	90	60	83	91	0.91	0.51	NO	NO	Non-Smoker	Non-drinker	Weekly Drinker	NO	Low-1–2 days/week of light activity	Modrate	Plant-Based Diets:	NO	low (<6)	Sunflower oil	Rarely/Never	Short Shifts (≤ 8 hours per shift)	Uninterrupted Sleep:	Low	High Job Satisfaction	High Workload Perception	189	208	159	25	162	45+	11–20 years	Normal	< 21 SEVER UN	< 140 mmHg	< 90 mmHg	>/= 0.85	>/= 0.5	1	0	1	1
123	10000+	18	Day	49 - 54 Hours	51.1	1.46	24.0714	21.3	110	80	70	80	0.88	0.48	NO	NO	Non-Smoker	Non-drinker	Weekly Drinker	NO	Low-1–2 days/week of light activity	High	Plant-Based Diets:	NO	High Sleep Duration (8+)	Sunflower oil	Rarely/Never	Long Shifts (>12 hours per shift)	Frequently Interrupted Sleep:	Low	High Job Satisfaction	High Workload Perception	130	170	69	44	107	35-45	11–20 years	Normal	21 - 22.9 Modrate UN	< 140 mmHg	< 90 mmHg	>/= 0.85	< 0.5	0	0	1	0
124	10000+	6	Rotational	40 - 48 Hours	57	1.61	21.9082	21.7	120	80	67	80	0.84	0.42	NO	NO	Non-Smoker	Non-drinker	Weekly Drinker	NO	Inactive	High	Plant-Based Diets:	NO	High Sleep Duration (8+)	Sunflower oil	Rarely/Never	Medium Shifts	Occasionally Interrupted Sleep:	Low	Moderate Job Satisfaction	Low Workload Perception	93	139	49	42	69	<35	4–10 years	Normal	21 - 22.9 Modrate UN	< 140 mmHg	< 90 mmHg	< 85	< 0.5	0	0	0	0
125	5000 - 10000	12	Rotational	49 - 54 Hours	67	1.66	24.2849	23	140	100	65	76	0.86	0.39	NO	NO	Non-Smoker	Non-drinker	Weekly Drinker	NO	High- ≥6 days/week	low	Plant-Based Diets:	NO	low (<6)	Sunflower oil	Rarely/Never	Medium Shifts	Occasionally Interrupted Sleep:	Low	Moderate Job Satisfaction	High Workload Perception	87	186	111	49	91	35-45	11–20 years	Normal	23+ Normal	>/= 140 mmHg	>/= 90 mmHg	>/= 0.85	< 0.5	0	1	0	0
126	5000 - 10000	1	Day	40 - 48 Hours	50	1.58	20.1306	23.5	110	70	77	90	0.86	0.49	NO	NO	Non-Smoker	Non-drinker	Weekly Drinker	NO	Low-1–2 days/week of light activity	Modrate	Plant-Based Diets:	NO	low (<6)	Sunflower oil	Rarely/Never	Medium Shifts	Occasionally Interrupted Sleep:	Low	High Job Satisfaction	High Workload Perception	85	155	67	51	89	<35	1–3 years	Normal	23+ Normal	< 140 mmHg	< 90 mmHg	>/= 0.85	< 0.5	0	0	0	0
127	10000+	3	Rotational	49 - 54 Hours	63.1	1.58	25.2764	20.3	110	70	72	80	0.9	0.46	YES	YES	Non-Smoker	Occational Drinker	Weekly Drinker	NO	Low-1–2 days/week of light activity	High	Plant-Based Diets:	NO	low (<6)	Sunflower oil	Daily	Short Shifts (≤ 8 hours per shift)	Uninterrupted Sleep:	Very High	Moderate Job Satisfaction	Low Workload Perception	90	167	70	40	65	<35	1–3 years	OW	< 21 SEVER UN	< 140 mmHg	< 90 mmHg	>/= 0.85	< 0.5	0	0	0	0
128	10000+	19	Day	40 - 48 Hours	67.4	1.68	23.8236	24.7	130	90	73	85	0.86	0.43	NO	NO	Non-Smoker	Non-drinker	Daily/regular	NO	Low-1–2 days/week of light activity	High	Plant-Based Diets:	NO	Medium Sleep Duration (6-8)	Sunflower oil	Rarely/Never	Medium Shifts	Occasionally Interrupted Sleep:	Low	High Job Satisfaction	High Workload Perception	85	155	66	33	65	45+	11–20 years	Normal	23+ Normal	< 140 mmHg	>/= 90 mmHg	>/= 0.85	< 0.5	0	1	0	0
129	5000 - 10000	21	Day	49 - 54 Hours	59.3	1.6	23.3095	23.6	90	60	75	87	0.86	0.47	NO	NO	Non-Smoker	Non-drinker	Daily/regular	NO	Low-1–2 days/week of light activity	Modrate	Plant-Based Diets:	NO	Medium Sleep Duration (6-8)	Sunflower oil	Rarely/Never	Short Shifts (≤ 8 hours per shift)	Uninterrupted Sleep:	Low	Low Job Satisfaction	Moderate Workload Perception	165	146	55	56	70	45+	21+ years	Normal	23+ Normal	< 140 mmHg	< 90 mmHg	>/= 0.85	< 0.5	0	0	1	0
130	5000 - 10000	17	Rotational	40 - 48 Hours	67.2	1.69	23.4176	23.6	110	80	63	77	0.82	0.37	NO	NO	Non-Smoker	Non-drinker	Weekly Drinker	YES	Low-1–2 days/week of light activity	Modrate	Plant-Based Diets:	YES	Medium Sleep Duration (6-8)	Sunflower oil	Rarely/Never	Short Shifts (≤ 8 hours per shift)	Uninterrupted Sleep:	Low	High Job Satisfaction	High Workload Perception	81	114	79	34	67	35-45	11–20 years	Normal	23+ Normal	< 140 mmHg	< 90 mmHg	< 85	< 0.5	0	0	0	0
131	5000 - 10000	2	Rotational	40 - 48 Hours	59.8	1.71	20.4507	26.9	120	70	85	91	0.93	0.5	NO	NO	Non-Smoker	Non-drinker	Weekly Drinker	NO	Low-1–2 days/week of light activity	low	Animal-Based Diets:	NO	Medium Sleep Duration (6-8)	Soybean oil	Rarely/Never	Short Shifts (≤ 8 hours per shift)	Uninterrupted Sleep:	Low	High Job Satisfaction	Moderate Workload Perception	79	99	85	31	81	<35	1–3 years	Normal	23+ Normal	< 140 mmHg	< 90 mmHg	>/= 0.85	>/= 0.5	0	0	0	0
132	<5000	10	Rotational	40 - 48 Hours	59	1.55	24.717	23.7	90	60	69	77	0.9	0.45	NO	NO	Non-Smoker	Moderate drinker	Rare/Never	NO	Inactive	low	Plant-Based Diets:	NO	Medium Sleep Duration (6-8)	Sunflower oil	4–6 times per week	Medium Shifts	Occasionally Interrupted Sleep:	High	Moderate Job Satisfaction	High Workload Perception	86	134	77	35	62	35-45	4–10 years	Normal	23+ Normal	< 140 mmHg	< 90 mmHg	>/= 0.85	< 0.5	0	0	0	0
133	5000 - 10000	20	Rotational	49 - 54 Hours	64.7	1.67	23.2827	21.5	110	70	70	80	0.88	0.42	NO	NO	Non-Smoker	Non-drinker	Weekly Drinker	NO	Moderate-3–5 days/week	low	Plant-Based Diets:	NO	low (<6)	Sunflower oil	Rarely/Never	Long Shifts (>12 hours per shift)	Frequently Interrupted Sleep:	Low	Moderate Job Satisfaction	High Workload Perception	94	175	145	39	101	35-45	11–20 years	Normal	21 - 22.9 Modrate UN	< 140 mmHg	< 90 mmHg	>/= 0.85	< 0.5	0	0	0	0
134	5000 - 10000	12	Rotational	40 - 48 Hours	58.9	1.63	22.2505	25.4	110	60	73	81	0.9	0.45	NO	NO	Non-Smoker	Non-drinker	Weekly Drinker	NO	Inactive	Modrate	Plant-Based Diets:	NO	Medium Sleep Duration (6-8)	Sunflower oil	Rarely/Never	Short Shifts (≤ 8 hours per shift)	Uninterrupted Sleep:	Low	High Job Satisfaction	High Workload Perception	79	150	104	51	81	35-45	11–20 years	Normal	23+ Normal	< 140 mmHg	< 90 mmHg	>/= 0.85	< 0.5	0	0	0	0
135	5000 - 10000	6	Rotational	40 - 48 Hours	69.6	1.82	20.9429	22.3	110	70	60	72	0.83	0.33	NO	NO	Non-Smoker	Non-drinker	Weekly Drinker	NO	Inactive	low	Plant-Based Diets:	YES	Medium Sleep Duration (6-8)	Sunflower oil	Daily	Short Shifts (≤ 8 hours per shift)	Uninterrupted Sleep:	Very High	Moderate Job Satisfaction	Low Workload Perception	73	179	137	51	106	35-45	4–10 years	Normal	21 - 22.9 Modrate UN	< 140 mmHg	< 90 mmHg	< 85	< 0.5	0	0	0	0
136	10000+	21	Day	49 - 54 Hours	65.1	1.63	24.5625	25.1	110	70	69	77	0.9	0.42	NO	NO	Non-Smoker	Non-drinker	Weekly Drinker	NO	High- ≥6 days/week	High	Plant-Based Diets:	NO	High Sleep Duration (8+)	Sunflower oil	Rarely/Never	Medium Shifts	Occasionally Interrupted Sleep:	Low	Moderate Job Satisfaction	High Workload Perception	77	184	45	39	132	45+	21+ years	Normal	23+ Normal	< 140 mmHg	< 90 mmHg	>/= 0.85	< 0.5	0	0	0	0
137	10000+	17	Day	40 - 48 Hours	58.6	1.6	22.8335	20.2	110	60	79	91	0.87	0.49	NO	NO	Non-Smoker	Non-drinker	Weekly Drinker	NO	Low-1–2 days/week of light activity	Modrate	Plant-Based Diets:	NO	Medium Sleep Duration (6-8)	Sunflower oil	Rarely/Never	Short Shifts (≤ 8 hours per shift)	Uninterrupted Sleep:	Low	Low Job Satisfaction	High Workload Perception	70	236	86	32	160	45+	11–20 years	Normal	< 21 SEVER UN	< 140 mmHg	< 90 mmHg	>/= 0.85	< 0.5	0	0	0	1
138	10000+	3	Rotational	49 - 54 Hours	58.6	1.55	24.3284	21.3	100	70	75	91	0.82	0.48	NO	NO	Non-Smoker	Non-drinker	Weekly Drinker	NO	Low-1–2 days/week of light activity	High	Animal-Based Diets:	NO	High Sleep Duration (8+)	Sunflower oil	Rarely/Never	Long Shifts (>12 hours per shift)	Frequently Interrupted Sleep:	Low	High Job Satisfaction	High Workload Perception	90	112	106	56	41	<35	1–3 years	Normal	21 - 22.9 Modrate UN	< 140 mmHg	< 90 mmHg	< 85	< 0.5	0	0	0	0
139	5000 - 10000	4	Day	>/= 55	64.8	1.68	22.9865	21.7	120	60	62	74	0.84	0.37	YES	NO	Non-Smoker	Occational Drinker	Weekly Drinker	NO	Moderate-3–5 days/week	Modrate	Plant-Based Diets:	NO	Medium Sleep Duration (6-8)	Sunflower oil	1–3 times per week	Short Shifts (≤ 8 hours per shift)	Uninterrupted Sleep:	Moderate	Moderate Job Satisfaction	Low Workload Perception	82	168	82	51	100	<35	4–10 years	Normal	21 - 22.9 Modrate UN	< 140 mmHg	< 90 mmHg	< 85	< 0.5	0	0	0	0
140	<5000	11	Rotational	40 - 48 Hours	49	1.64	18.1961	23	100	70	83	91	0.91	0.51	NO	NO	Non-Smoker	Non-drinker	Weekly Drinker	NO	Low-1–2 days/week of light activity	low	Plant-Based Diets:	NO	Medium Sleep Duration (6-8)	Sunflower oil	Rarely/Never	Short Shifts (≤ 8 hours per shift)	Uninterrupted Sleep:	Low	High Job Satisfaction	High Workload Perception	100	160	107	55	80	45+	11–20 years	UW	23+ Normal	< 140 mmHg	< 90 mmHg	>/= 0.85	>/= 0.5	0	0	0	0
141	5000 - 10000	23	Day	49 - 54 Hours	51	1.63	19.1953	24.5	110	80	62	74	0.84	0.38	YES	YES	Non-Smoker	Occational Drinker	Daily/regular	NO	Low-1–2 days/week of light activity	Modrate	Plant-Based Diets:	NO	Medium Sleep Duration (6-8)	Sunflower oil	1–3 times per week	Short Shifts (≤ 8 hours per shift)	Uninterrupted Sleep:	Moderate	Moderate Job Satisfaction	High Workload Perception	71	131	59	55	63	45+	21+ years	Normal	23+ Normal	< 140 mmHg	< 90 mmHg	< 85	< 0.5	0	0	0	0
142	5000 - 10000	6	Rotational	40 - 48 Hours	65.1	1.72	21.9031	23.8	100	70	70	79	0.89	0.41	NO	NO	Non-Smoker	Non-drinker	Daily/regular	NO	Inactive	Modrate	Plant-Based Diets:	NO	Medium Sleep Duration (6-8)	Sunflower oil	Rarely/Never	Long Shifts (>12 hours per shift)	Frequently Interrupted Sleep:	Low	High Job Satisfaction	High Workload Perception	141	232	134	61	139	<35	4–10 years	Normal	23+ Normal	< 140 mmHg	< 90 mmHg	>/= 0.85	< 0.5	0	0	1	1
143	10000+	15	Day	>/= 55	61.3	1.46	28.6791	24.9	190	110	65	74	0.87	0.45	NO	NO	Non-Smoker	Non-drinker	Rare/Never	NO	Inactive	High	Plant-Based Diets:	NO	low (<6)	Sunflower oil	Daily	Long Shifts (>12 hours per shift)	Frequently Interrupted Sleep:	Very High	Low Job Satisfaction	High Workload Perception	165	204	62	39	139	45+	11–20 years	OW	23+ Normal	>/= 140 mmHg	>/= 90 mmHg	>/= 0.85	< 0.5	0	1	1	1
144	5000 - 10000	12	Rotational	40 - 48 Hours	67.3	1.61	25.9958	25.7	110	80	85	91	0.93	0.53	NO	NO	Non-Smoker	Moderate drinker	Weekly Drinker	NO	Low-1–2 days/week of light activity	Modrate	Animal-Based Diets:	YES	High Sleep Duration (8+)	Sunflower oil	Daily	Short Shifts (≤ 8 hours per shift)	Frequently Interrupted Sleep:	Very High	High Job Satisfaction	High Workload Perception	85	176	96	23	108	35-45	11–20 years	OW	23+ Normal	< 140 mmHg	< 90 mmHg	>/= 0.85	>/= 0.5	0	0	0	0
145	5000 - 10000	3	Rotational	49 - 54 Hours	55	1.54	23.312	20.7	110	70	67	80	0.84	0.44	NO	NO	Non-Smoker	Non-drinker	Weekly Drinker	NO	Low-1–2 days/week of light activity	low	Plant-Based Diets:	NO	Medium Sleep Duration (6-8)	Sunflower oil	Rarely/Never	Medium Shifts	Occasionally Interrupted Sleep:	Low	Low Job Satisfaction	High Workload Perception	93	185	93	53	100	35-45	1–3 years	Normal	< 21 SEVER UN	< 140 mmHg	< 90 mmHg	< 85	< 0.5	0	0	0	0
146	5000 - 10000	5	Day	>/= 55	54.4	1.61	21.0653	23	90	60	80	85	0.94	0.5	NO	NO	Non-Smoker	Non-drinker	Weekly Drinker	NO	Moderate-3–5 days/week	Modrate	Animal-Based Diets:	NO	Medium Sleep Duration (6-8)	Soybean oil	Rarely/Never	Short Shifts (≤ 8 hours per shift)	Uninterrupted Sleep:	Low	High Job Satisfaction	Moderate Workload Perception	70	177	63	55	95	<35	4–10 years	Normal	23+ Normal	< 140 mmHg	< 90 mmHg	>/= 0.85	>/= 0.5	0	0	0	0
147	5000 - 10000	7	Rotational	49 - 54 Hours	71.4	1.69	25.1477	23.5	160	90	72	80	0.9	0.43	NO	NO	Non-Smoker	Non-drinker	Weekly Drinker	NO	Moderate-3–5 days/week	low	Animal-Based Diets:	NO	low (<6)	Sunflower oil	Daily	Long Shifts (>12 hours per shift)	Frequently Interrupted Sleep:	Very High	High Job Satisfaction	High Workload Perception	80	141	73	43	80	<35	4–10 years	OW	23+ Normal	>/= 140 mmHg	>/= 90 mmHg	>/= 0.85	< 0.5	0	1	0	0
148	10000+	9	Day	>/= 55	84.6	1.71	28.932	29.1	190	100	62	74	0.84	0.36	YES	NO	Non-Smoker	Occational Drinker	Weekly Drinker	NO	Moderate-3–5 days/week	High	Plant-Based Diets:	NO	low (<6)	Olive oil (extra virgin or regular)	Daily	Long Shifts (>12 hours per shift)	Frequently Interrupted Sleep:	Very High	High Job Satisfaction	Low Workload Perception	100	145	144	21	99	35-45	4–10 years	OW	23+ Normal	>/= 140 mmHg	>/= 90 mmHg	< 85	< 0.5	0	1	0	0
149	10000+	1	Rotational	40 - 48 Hours	64.4	1.65	23.5405	24.7	130	70	62	74	0.84	0.38	NO	NO	Non-Smoker	Non-drinker	Daily/regular	NO	Inactive	low	Plant-Based Diets:	NO	Medium Sleep Duration (6-8)	Sunflower oil	Rarely/Never	Medium Shifts	Occasionally Interrupted Sleep:	Low	High Job Satisfaction	High Workload Perception	70	135	80	58	81	<35	1–3 years	Normal	23+ Normal	< 140 mmHg	< 90 mmHg	< 85	< 0.5	0	0	0	0
150	10000+	1	Rotational	40 - 48 Hours	72	1.75	23.618	23.6	110	70	80	85	0.94	0.46	NO	NO	Non-Smoker	Non-drinker	Weekly Drinker	NO	Low-1–2 days/week of light activity	High	Animal-Based Diets:	NO	Medium Sleep Duration (6-8)	Soybean oil	Rarely/Never	Medium Shifts	Occasionally Interrupted Sleep:	Low	Moderate Job Satisfaction	Moderate Workload Perception	101	165	169	45	93	<35	1–3 years	Normal	23+ Normal	< 140 mmHg	< 90 mmHg	>/= 0.85	< 0.5	0	0	0	0
151	5000 - 10000	2	Rotational	49 - 54 Hours	68.7	1.71	23.5495	23.6	110	70	83	99	0.84	0.49	NO	NO	Non-Smoker	Non-drinker	Daily/regular	NO	Low-1–2 days/week of light activity	Modrate	Plant-Based Diets:	NO	Medium Sleep Duration (6-8)	Sunflower oil	Rarely/Never	Short Shifts (≤ 8 hours per shift)	Uninterrupted Sleep:	Low	High Job Satisfaction	High Workload Perception	90	203	100	59	124	<35	1–3 years	Normal	23+ Normal	< 140 mmHg	< 90 mmHg	< 85	< 0.5	1	0	0	1
152	5000 - 10000	1	Rotational	49 - 54 Hours	69	1.62	26.4548	26.9	140	90	85	91	0.93	0.52	YES	YES	Non-Smoker	Occational Drinker	Daily/regular	NO	Inactive	low	Plant-Based Diets:	NO	low (<6)	Sunflower oil	Daily	Short Shifts (≤ 8 hours per shift)	Frequently Interrupted Sleep:	Very High	High Job Satisfaction	High Workload Perception	73	150	68	35	70	<35	1–3 years	OW	23+ Normal	>/= 140 mmHg	>/= 90 mmHg	>/= 0.85	>/= 0.5	1	1	0	0
153	10000+	2	Rotational	49 - 54 Hours	59	1.76	19.1339	23.7	110	70	89	101	0.88	0.51	NO	NO	Non-Smoker	Non-drinker	Weekly Drinker	NO	Low-1–2 days/week of light activity	High	Plant-Based Diets:	NO	Medium Sleep Duration (6-8)	Sunflower oil	Rarely/Never	Medium Shifts	Occasionally Interrupted Sleep:	Low	Low Job Satisfaction	High Workload Perception	80	144	76	51	81	<35	1–3 years	Normal	23+ Normal	< 140 mmHg	< 90 mmHg	>/= 0.85	>/= 0.5	1	0	0	0
154	5000 - 10000	3	Rotational	49 - 54 Hours	61.6	1.58	24.7068	21.5	140	110	90	101	0.89	0.57	NO	NO	Non-Smoker	Non-drinker	Rare/Never	NO	Moderate-3–5 days/week	Modrate	Plant-Based Diets:	NO	Medium Sleep Duration (6-8)	Sunflower oil	Rarely/Never	Short Shifts (≤ 8 hours per shift)	Uninterrupted Sleep:	Low	High Job Satisfaction	Low Workload Perception	89	117	106	44	46	<35	1–3 years	Normal	21 - 22.9 Modrate UN	>/= 140 mmHg	>/= 90 mmHg	>/= 0.85	>/= 0.5	1	1	0	0
155	5000 - 10000	2	Rotational	40 - 48 Hours	63.1	1.61	24.2828	25.4	110	70	65	76	0.86	0.4	NO	NO	Non-Smoker	Non-drinker	Weekly Drinker	NO	Low-1–2 days/week of light activity	Modrate	Plant-Based Diets:	YES	Medium Sleep Duration (6-8)	Sunflower oil	Rarely/Never	Medium Shifts	Occasionally Interrupted Sleep:	Low	Low Job Satisfaction	Moderate Workload Perception	79	111	51	35	41	<35	1–3 years	Normal	23+ Normal	< 140 mmHg	< 90 mmHg	>/= 0.85	< 0.5	0	0	0	0
156	5000 - 10000	3	Day	49 - 54 Hours	65.1	1.67	23.3425	22.3	110	70	67	80	0.84	0.4	NO	NO	Non-Smoker	Non-drinker	Weekly Drinker	NO	Moderate-3–5 days/week	low	Plant-Based Diets:	NO	Medium Sleep Duration (6-8)	Sunflower oil	Rarely/Never	Short Shifts (≤ 8 hours per shift)	Uninterrupted Sleep:	Low	High Job Satisfaction	High Workload Perception	81	141	62	42	61	<35	1–3 years	Normal	21 - 22.9 Modrate UN	< 140 mmHg	< 90 mmHg	< 85	< 0.5	0	0	0	0
157	5000 - 10000	9	Rotational	49 - 54 Hours	76.1	1.83	22.6743	25.1	100	60	81	99	0.82	0.44	NO	NO	Non-Smoker	Non-drinker	Weekly Drinker	NO	Inactive	Modrate	Plant-Based Diets:	NO	Medium Sleep Duration (6-8)	Sunflower oil	Daily	Long Shifts (>12 hours per shift)	Frequently Interrupted Sleep:	Very High	Moderate Job Satisfaction	High Workload Perception	90	195	101	58	120	35-45	4–10 years	Normal	23+ Normal	< 140 mmHg	< 90 mmHg	< 85	< 0.5	1	0	0	0
158	5000 - 10000	2	Rotational	>/= 55	50	1.6	19.6047	20.2	100	70	65	77	0.84	0.41	NO	NO	Non-Smoker	Non-drinker	Weekly Drinker	NO	Moderate-3–5 days/week	low	Plant-Based Diets:	NO	low (<6)	Sunflower oil	Rarely/Never	Short Shifts (≤ 8 hours per shift)	Uninterrupted Sleep:	Low	Low Job Satisfaction	High Workload Perception	100	173	114	53	105	<35	1–3 years	Normal	< 21 SEVER UN	< 140 mmHg	< 90 mmHg	< 85	< 0.5	0	0	0	0
159	<5000	16	Day	40 - 48 Hours	51.2	1.71	17.5507	21.3	120	90	77	93	0.83	0.45	NO	NO	Non-Smoker	Non-drinker	Weekly Drinker	NO	Low-1–2 days/week of light activity	low	Plant-Based Diets:	YES	Medium Sleep Duration (6-8)	Sunflower oil	Rarely/Never	Short Shifts (≤ 8 hours per shift)	Uninterrupted Sleep:	Low	High Job Satisfaction	Low Workload Perception	87	156	119	51	80	45+	11–20 years	UW	21 - 22.9 Modrate UN	< 140 mmHg	>/= 90 mmHg	< 85	< 0.5	0	1	0	0
160	10000+	13	Rotational	40 - 48 Hours	67	1.69	23.4586	21.7	100	60	59	70	0.84	0.35	NO	NO	Non-Smoker	Non-drinker	Weekly Drinker	NO	Low-1–2 days/week of light activity	Modrate	Plant-Based Diets:	NO	Medium Sleep Duration (6-8)	Sunflower oil	Rarely/Never	Medium Shifts	Occasionally Interrupted Sleep:	Low	Low Job Satisfaction	Low Workload Perception	80	141	88	61	59	35-45	11–20 years	Normal	21 - 22.9 Modrate UN	< 140 mmHg	< 90 mmHg	< 85	< 0.5	0	0	0	0
161	10000+	5	Rotational	49 - 54 Hours	67.1	1.67	24.0021	30.4	100	70	69	78	0.88	0.41	NO	NO	Non-Smoker	Non-drinker	Daily/regular	NO	Low-1–2 days/week of light activity	High	Plant-Based Diets:	NO	Medium Sleep Duration (6-8)	Sunflower oil	Rarely/Never	Short Shifts (≤ 8 hours per shift)	Uninterrupted Sleep:	Low	High Job Satisfaction	High Workload Perception	70	116	67	49	56	35-45	4–10 years	Normal	23+ Normal	< 140 mmHg	< 90 mmHg	>/= 0.85	< 0.5	0	0	0	0
162	10000+	17	Day	40 - 48 Hours	69.7	1.56	28.7143	28.7	200	110	72	70	1.02	0.46	YES	YES	Non-Smoker	Heavy drinker	Daily/regular	NO	Moderate-3–5 days/week	Modrate	Plant-Based Diets:	NO	low (<6)	Sunflower oil	Daily	Long Shifts (>12 hours per shift)	Frequently Interrupted Sleep:	Very High	High Job Satisfaction	High Workload Perception	70	217	151	33	145	45+	11–20 years	OW	23+ Normal	>/= 140 mmHg	>/= 90 mmHg	>/= 0.85	< 0.5	0	1	0	1
163	5000 - 10000	3	Rotational	40 - 48 Hours	60.1	1.56	24.7594	23.6	90	60	59	70	0.84	0.38	NO	NO	Non-Smoker	Non-drinker	Weekly Drinker	NO	Low-1–2 days/week of light activity	Modrate	Plant-Based Diets:	NO	Medium Sleep Duration (6-8)	Sunflower oil	Rarely/Never	Medium Shifts	Occasionally Interrupted Sleep:	Low	Low Job Satisfaction	High Workload Perception	75	172	68	39	91	<35	1–3 years	Normal	23+ Normal	< 140 mmHg	< 90 mmHg	< 85	< 0.5	0	0	0	0
164	5000 - 10000	5	Rotational	40 - 48 Hours	72.6	1.6	28.5017	26.1	180	100	79	91	0.86	0.49	YES	YES	Non-Smoker	Occational Drinker	Weekly Drinker	NO	Low-1–2 days/week of light activity	Modrate	Plant-Based Diets:	YES	low (<6)	Sunflower oil	1–3 times per week	Long Shifts (>12 hours per shift)	Frequently Interrupted Sleep:	Moderate	High Job Satisfaction	High Workload Perception	167	203	112	47	133	35-45	4–10 years	OW	23+ Normal	>/= 140 mmHg	>/= 90 mmHg	>/= 0.85	< 0.5	0	1	1	1
165	10000+	7	Rotational	40 - 48 Hours	67	1.67	24.0238	28.1	110	70	60	72	0.83	0.36	NO	NO	Non-Smoker	Non-drinker	Daily/regular	YES	Moderate-3–5 days/week	High	Animal-Based Diets:	YES	Medium Sleep Duration (6-8)	Soybean oil	Rarely/Never	Short Shifts (≤ 8 hours per shift)	Uninterrupted Sleep:	Low	Low Job Satisfaction	Moderate Workload Perception	87	155	55	39	81	35-45	4–10 years	Normal	23+ Normal	< 140 mmHg	< 90 mmHg	< 85	< 0.5	0	0	0	0
166	5000 - 10000	3	Rotational	>/= 55	68.5	1.68	24.4152	25	110	70	91	99	0.92	0.54	NO	NO	Non-Smoker	Non-drinker	Weekly Drinker	NO	Moderate-3–5 days/week	low	Plant-Based Diets:	NO	Medium Sleep Duration (6-8)	Sunflower oil	Rarely/Never	Long Shifts (>12 hours per shift)	Frequently Interrupted Sleep:	Low	Low Job Satisfaction	High Workload Perception	71	121	59	49	62	<35	1–3 years	Normal	23+ Normal	< 140 mmHg	< 90 mmHg	>/= 0.85	>/= 0.5	1	0	0	0
167	5000 - 10000	2	Rotational	49 - 54 Hours	67.8	1.82	20.4461	33.2	110	80	77	85	0.91	0.42	NO	NO	Non-Smoker	Non-drinker	Daily/regular	NO	Inactive	Modrate	Plant-Based Diets:	NO	Medium Sleep Duration (6-8)	Sunflower oil	Rarely/Never	Short Shifts (≤ 8 hours per shift)	Uninterrupted Sleep:	Low	High Job Satisfaction	Low Workload Perception	90	179	144	57	100	<35	1–3 years	Normal	23+ Normal	< 140 mmHg	< 90 mmHg	>/= 0.85	< 0.5	0	0	0	0
168	5000 - 10000	3	Rotational	40 - 48 Hours	64.7	1.63	24.3517	30.4	110	80	65	76	0.86	0.4	NO	NO	Non-Smoker	Non-drinker	Weekly Drinker	NO	Inactive	low	Plant-Based Diets:	NO	Medium Sleep Duration (6-8)	Sunflower oil	Rarely/Never	Long Shifts (>12 hours per shift)	Frequently Interrupted Sleep:	Low	Low Job Satisfaction	High Workload Perception	100	115	124	39	62	<35	1–3 years	Normal	23+ Normal	< 140 mmHg	< 90 mmHg	>/= 0.85	< 0.5	0	0	0	0
169	10000+	6	Rotational	49 - 54 Hours	65.1	1.54	27.4498	28	140	80	85	101	0.85	0.55	YES	NO	Non-Smoker	Moderate drinker	Weekly Drinker	NO	Low-1–2 days/week of light activity	High	Plant-Based Diets:	NO	High Sleep Duration (8+)	Sunflower oil	Daily	Medium Shifts	Frequently Interrupted Sleep:	Very High	High Job Satisfaction	High Workload Perception	90	138	82	41	75	35-45	4–10 years	OW	23+ Normal	>/= 140 mmHg	< 90 mmHg	>/= 0.85	>/= 0.5	1	1	0	0
170	5000 - 10000	3	Rotational	40 - 48 Hours	63.7	1.71	21.9124	23.3	110	90	62	75	0.82	0.36	NO	NO	Non-Smoker	Non-drinker	Weekly Drinker	NO	Low-1–2 days/week of light activity	low	Plant-Based Diets:	NO	Medium Sleep Duration (6-8)	Sunflower oil	Rarely/Never	Long Shifts (>12 hours per shift)	Frequently Interrupted Sleep:	Low	Moderate Job Satisfaction	Moderate Workload Perception	80	161	85	55	92	<35	1–3 years	Normal	23+ Normal	< 140 mmHg	>/= 90 mmHg	< 85	< 0.5	0	1	0	0
171	5000 - 10000	2	Rotational	49 - 54 Hours	58.5	1.62	22.4013	22.8	110	80	67	83	0.81	0.41	NO	NO	Non-Smoker	Non-drinker	Weekly Drinker	NO	Inactive	low	Plant-Based Diets:	NO	Medium Sleep Duration (6-8)	Sunflower oil	Rarely/Never	Short Shifts (≤ 8 hours per shift)	Uninterrupted Sleep:	Low	Low Job Satisfaction	High Workload Perception	79	142	69	51	76	<35	1–3 years	Normal	21 - 22.9 Modrate UN	< 140 mmHg	< 90 mmHg	< 85	< 0.5	0	0	0	0
172	5000 - 10000	3	Rotational	40 - 48 Hours	62.3	1.76	20.0212	24.9	95	70	98	101	0.97	0.56	NO	NO	Non-Smoker	Non-drinker	Weekly Drinker	NO	Inactive	Modrate	Plant-Based Diets:	NO	Medium Sleep Duration (6-8)	Sunflower oil	Rarely/Never	Short Shifts (≤ 8 hours per shift)	Uninterrupted Sleep:	Low	High Job Satisfaction	High Workload Perception	80	119	70	41	62	35-45	1–3 years	Normal	23+ Normal	< 140 mmHg	< 90 mmHg	>/= 0.85	>/= 0.5	1	0	0	0
173	10000+	5	Rotational	49 - 54 Hours	63.9	1.66	23.1891	26	100	85	83	99	0.84	0.5	NO	NO	Non-Smoker	Non-drinker	Weekly Drinker	NO	Moderate-3–5 days/week	High	Plant-Based Diets:	NO	Medium Sleep Duration (6-8)	Sunflower oil	Daily	Medium Shifts	Occasionally Interrupted Sleep:	Very High	High Job Satisfaction	Low Workload Perception	77	157	86	57	83	<35	4–10 years	Normal	23+ Normal	< 140 mmHg	< 90 mmHg	< 85	>/= 0.5	1	0	0	0
174	5000 - 10000	7	Night	>/= 55	70.2	1.75	22.9224	23.5	100	65	62	74	0.84	0.35	NO	NO	Non-Smoker	Non-drinker	Weekly Drinker	NO	Low-1–2 days/week of light activity	Modrate	Plant-Based Diets:	NO	Medium Sleep Duration (6-8)	Sunflower oil	Rarely/Never	Short Shifts (≤ 8 hours per shift)	Uninterrupted Sleep:	Low	Moderate Job Satisfaction	High Workload Perception	80	115	70	34	61	35-45	4–10 years	Normal	23+ Normal	< 140 mmHg	< 90 mmHg	< 85	< 0.5	0	0	0	0
175	5000 - 10000	3	Rotational	40 - 48 Hours	57.3	1.82	17.3177	20.3	110	70	77	85	0.91	0.42	NO	NO	Non-Smoker	Non-drinker	Weekly Drinker	NO	Low-1–2 days/week of light activity	low	Plant-Based Diets:	YES	low (<6)	Sunflower oil	Rarely/Never	Short Shifts (≤ 8 hours per shift)	Uninterrupted Sleep:	Low	High Job Satisfaction	High Workload Perception	78	111	42	38	48	<35	1–3 years	UW	< 21 SEVER UN	< 140 mmHg	< 90 mmHg	>/= 0.85	< 0.5	0	0	0	0
176	5000 - 10000	1	Rotational	49 - 54 Hours	60.3	1.66	21.9886	24.7	110	80	63	74	0.85	0.38	NO	NO	Non-Smoker	Non-drinker	Weekly Drinker	NO	Moderate-3–5 days/week	Modrate	Animal-Based Diets:	NO	low (<6)	Sunflower oil	Rarely/Never	Short Shifts (≤ 8 hours per shift)	Uninterrupted Sleep:	Low	High Job Satisfaction	High Workload Perception	71	112	51	31	45	<35	1–3 years	Normal	23+ Normal	< 140 mmHg	< 90 mmHg	>/= 0.85	< 0.5	0	0	0	0
177	10000+	3	Rotational	40 - 48 Hours	81	1.8	24.9445	23.6	120	90	77	93	0.83	0.43	NO	NO	Non-Smoker	Non-drinker	Weekly Drinker	NO	Moderate-3–5 days/week	High	Plant-Based Diets:	NO	Medium Sleep Duration (6-8)	Sunflower oil	Rarely/Never	Short Shifts (≤ 8 hours per shift)	Uninterrupted Sleep:	Low	Moderate Job Satisfaction	Moderate Workload Perception	72	145	62	49	65	<35	1–3 years	Normal	23+ Normal	< 140 mmHg	>/= 90 mmHg	< 85	< 0.5	0	1	0	0
178	5000 - 10000	6	Rotational	49 - 54 Hours	65.4	1.63	24.7364	23.6	105	80	79	91	0.87	0.48	NO	NO	Non-Smoker	Non-drinker	Weekly Drinker	NO	Low-1–2 days/week of light activity	Modrate	Plant-Based Diets:	NO	Medium Sleep Duration (6-8)	Sunflower oil	Rarely/Never	Medium Shifts	Occasionally Interrupted Sleep:	Low	High Job Satisfaction	High Workload Perception	90	216	152	39	139	35-45	4–10 years	Normal	23+ Normal	< 140 mmHg	< 90 mmHg	>/= 0.85	< 0.5	0	0	0	1
179	<5000	1	Rotational	40 - 48 Hours	65.1	1.67	23.3425	26.9	100	70	70	80	0.88	0.42	YES	YES	Non-Smoker	Occational Drinker	Daily/regular	NO	Low-1–2 days/week of light activity	low	Animal-Based Diets:	NO	Medium Sleep Duration (6-8)	Sunflower oil	1–3 times per week	Short Shifts (≤ 8 hours per shift)	Uninterrupted Sleep:	Moderate	Low Job Satisfaction	High Workload Perception	87	119	39	57	38	<35	1–3 years	Normal	23+ Normal	< 140 mmHg	< 90 mmHg	>/= 0.85	< 0.5	0	0	0	0
180	10000+	6	Rotational	>/= 55	61.2	1.82	18.4963	21.7	100	70	62	74	0.84	0.34	NO	NO	Non-Smoker	Non-drinker	Weekly Drinker	NO	Low-1–2 days/week of light activity	High	Plant-Based Diets:	NO	Medium Sleep Duration (6-8)	Sunflower oil	Rarely/Never	Short Shifts (≤ 8 hours per shift)	Uninterrupted Sleep:	Low	High Job Satisfaction	High Workload Perception	91	184	92	51	107	<35	4–10 years	UW	21 - 22.9 Modrate UN	< 140 mmHg	< 90 mmHg	< 85	< 0.5	0	0	0	0
181	5000 - 10000	2	Day	40 - 48 Hours	66.2	1.58	26.5182	27.3	140	75	80	85	0.94	0.51	YES	YES	Non-Smoker	Occational Drinker	Daily/regular	NO	Low-1–2 days/week of light activity	low	Plant-Based Diets:	NO	low (<6)	Sunflower oil	Daily	Short Shifts (≤ 8 hours per shift)	Frequently Interrupted Sleep:	Very High	Low Job Satisfaction	Moderate Workload Perception	100	180	157	37	110	<35	1–3 years	OW	23+ Normal	>/= 140 mmHg	< 90 mmHg	>/= 0.85	>/= 0.5	0	1	0	0
182	10000+	3	Rotational	40 - 48 Hours	55.6	1.81	16.9714	20.4	105	60	77	83	0.93	0.43	NO	NO	Non-Smoker	Non-drinker	Daily/regular	NO	Low-1–2 days/week of light activity	High	Plant-Based Diets:	NO	low (<6)	Sunflower oil	Rarely/Never	Medium Shifts	Occasionally Interrupted Sleep:	Low	High Job Satisfaction	High Workload Perception	91	141	61	55	71	<35	1–3 years	UW	< 21 SEVER UN	< 140 mmHg	< 90 mmHg	>/= 0.85	< 0.5	0	0	0	0
183	5000 - 10000	7	Rotational	>/= 55	54.5	1.69	19.0144	22.3	110	80	77	83	0.93	0.46	NO	NO	Non-Smoker	Non-drinker	Weekly Drinker	NO	Moderate-3–5 days/week	Modrate	Plant-Based Diets:	NO	Medium Sleep Duration (6-8)	Sunflower oil	Rarely/Never	Medium Shifts	Occasionally Interrupted Sleep:	Low	High Job Satisfaction	High Workload Perception	101	132	70	56	62	<35	4–10 years	Normal	21 - 22.9 Modrate UN	< 140 mmHg	< 90 mmHg	>/= 0.85	< 0.5	0	0	0	0
184	10000+	9	Rotational	49 - 54 Hours	48	1.69	16.7466	21.5	100	75	70	80	0.88	0.41	NO	NO	Non-Smoker	Non-drinker	Rare/Never	NO	Low-1–2 days/week of light activity	High	Plant-Based Diets:	NO	Medium Sleep Duration (6-8)	Sunflower oil	Rarely/Never	Medium Shifts	Occasionally Interrupted Sleep:	Low	Low Job Satisfaction	High Workload Perception	85	148	49	51	87	35-45	4–10 years	UW	21 - 22.9 Modrate UN	< 140 mmHg	< 90 mmHg	>/= 0.85	< 0.5	0	0	0	0
185	5000 - 10000	11	Rotational	40 - 48 Hours	55.7	1.7	19.2281	20.2	105	80	62	75	0.83	0.36	NO	NO	Non-Smoker	Non-drinker	Daily/regular	NO	Low-1–2 days/week of light activity	Modrate	Plant-Based Diets:	NO	Medium Sleep Duration (6-8)	Sunflower oil	Rarely/Never	Short Shifts (≤ 8 hours per shift)	Uninterrupted Sleep:	Low	High Job Satisfaction	High Workload Perception	81	161	71	53	93	35-45	11–20 years	Normal	< 21 SEVER UN	< 140 mmHg	< 90 mmHg	< 85	< 0.5	0	0	0	0
186	10000+	22	Rotational	>/= 55	69.5	1.76	22.4367	21.3	105	75	83	94	0.88	0.47	NO	NO	Non-Smoker	Non-drinker	Weekly Drinker	NO	Low-1–2 days/week of light activity	High	Plant-Based Diets:	NO	Medium Sleep Duration (6-8)	Sunflower oil	Rarely/Never	Short Shifts (≤ 8 hours per shift)	Uninterrupted Sleep:	Low	High Job Satisfaction	Low Workload Perception	126	197	69	39	140	45+	21+ years	Normal	21 - 22.9 Modrate UN	< 140 mmHg	< 90 mmHg	>/= 0.85	< 0.5	0	0	1	0
187	<5000	1	Night	40 - 48 Hours	66.3	1.58	26.5582	25.9	90	60	75	93	0.9	0.47	YES	YES	Non-Smoker	Occational Drinker	Weekly Drinker	NO	Inactive	low	Plant-Based Diets:	NO	low (<6)	Sunflower oil	Daily	Long Shifts (>12 hours per shift)	Frequently Interrupted Sleep:	Low	Low Job Satisfaction	High Workload Perception	87	188	167	52	90	<35	1–3 years	OW	23+ Normal	< 140 mmHg	< 90 mmHg	>/= 0.85	< 0.5	0	0	0	0
188	5000 - 10000	4	Rotational	49 - 54 Hours	70.6	1.68	25.0142	29.1	110	65	67	80	0.84	0.4	YES	NO	Non-Smoker	Occational Drinker	Daily/regular	NO	Low-1–2 days/week of light activity	Modrate	Plant-Based Diets:	NO	low (<6)	Sunflower oil	Daily	Short Shifts (≤ 8 hours per shift)	Frequently Interrupted Sleep:	Very High	High Job Satisfaction	High Workload Perception	75	112	51	35	45	<35	4–10 years	OW	23+ Normal	< 140 mmHg	< 90 mmHg	< 85	< 0.5	0	0	0	0
189	10000+	2	Night	40 - 48 Hours	65.1	1.67	23.3425	23.6	110	80	62	74	0.84	0.37	NO	NO	Non-Smoker	Non-drinker	Weekly Drinker	NO	Low-1–2 days/week of light activity	High	Plant-Based Diets:	NO	low (<6)	Sunflower oil	Rarely/Never	Long Shifts (>12 hours per shift)	Frequently Interrupted Sleep:	Low	High Job Satisfaction	High Workload Perception	87	182	69	59	85	<35	1–3 years	Normal	23+ Normal	< 140 mmHg	< 90 mmHg	< 85	< 0.5	0	0	0	0
190	10000+	10	Rotational	40 - 48 Hours	58.1	1.57	23.5709	23.8	90	60	69	77	0.9	0.44	NO	NO	Non-Smoker	Non-drinker	Daily/regular	NO	Low-1–2 days/week of light activity	High	Plant-Based Diets:	NO	Medium Sleep Duration (6-8)	Sunflower oil	Rarely/Never	Short Shifts (≤ 8 hours per shift)	Uninterrupted Sleep:	Low	Moderate Job Satisfaction	High Workload Perception	73	139	65	35	69	<35	4–10 years	Normal	23+ Normal	< 140 mmHg	< 90 mmHg	>/= 0.85	< 0.5	0	0	0	0
191	5000 - 10000	7	Rotational	49 - 54 Hours	74.1	1.77	23.6522	25	120	90	74	85	0.87	0.42	NO	NO	Non-Smoker	Non-drinker	Weekly Drinker	NO	Low-1–2 days/week of light activity	Modrate	Plant-Based Diets:	NO	Medium Sleep Duration (6-8)	Sunflower oil	Rarely/Never	Short Shifts (≤ 8 hours per shift)	Uninterrupted Sleep:	Low	High Job Satisfaction	High Workload Perception	81	169	81	42	90	35-45	4–10 years	Normal	23+ Normal	< 140 mmHg	>/= 90 mmHg	>/= 0.85	< 0.5	0	1	0	0
192	10000+	7	Rotational	49 - 54 Hours	65.8	1.67	23.5935	23.8	110	70	83	92	0.9	0.5	NO	NO	Non-Smoker	Moderate drinker	Daily/regular	NO	Low-1–2 days/week of light activity	High	Plant-Based Diets:	NO	High Sleep Duration (8+)	Sunflower oil	4–6 times per week	Long Shifts (>12 hours per shift)	Frequently Interrupted Sleep:	High	Moderate Job Satisfaction	Moderate Workload Perception	82	145	89	48	68	35-45	4–10 years	Normal	23+ Normal	< 140 mmHg	< 90 mmHg	>/= 0.85	>/= 0.5	1	0	0	0
193	5000 - 10000	3	Rotational	40 - 48 Hours	68.1	1.69	23.8437	23.6	110	70	60	72	0.83	0.36	NO	NO	Non-Smoker	Non-drinker	Weekly Drinker	NO	Inactive	Modrate	Plant-Based Diets:	YES	High Sleep Duration (8+)	Sunflower oil	Rarely/Never	Short Shifts (≤ 8 hours per shift)	Uninterrupted Sleep:	Low	High Job Satisfaction	High Workload Perception	75	167	87	54	90	<35	1–3 years	Normal	23+ Normal	< 140 mmHg	< 90 mmHg	< 85	< 0.5	0	0	0	0
194	5000 - 10000	3	Rotational	>/= 55	51.1	1.71	17.4347	19.1	115	95	72	84	0.86	0.42	NO	NO	Non-Smoker	Non-drinker	Weekly Drinker	NO	Low-1–2 days/week of light activity	Modrate	Plant-Based Diets:	NO	Medium Sleep Duration (6-8)	Sunflower oil	Rarely/Never	Short Shifts (≤ 8 hours per shift)	Uninterrupted Sleep:	Low	High Job Satisfaction	Low Workload Perception	102	208	115	55	107	<35	1–3 years	UW	< 21 SEVER UN	< 140 mmHg	>/= 90 mmHg	>/= 0.85	< 0.5	0	1	0	1
195	5000 - 10000	2	Rotational	40 - 48 Hours	69.3	1.59	27.3774	27.8	160	90	85	93	0.91	0.53	YES	YES	Non-Smoker	Occational Drinker	Weekly Drinker	NO	Moderate-3–5 days/week	low	Plant-Based Diets:	NO	low (<6)	Sunflower oil	Daily	Medium Shifts	Frequently Interrupted Sleep:	Very High	Low Job Satisfaction	High Workload Perception	75	152	57	39	66	<35	1–3 years	OW	23+ Normal	>/= 140 mmHg	>/= 90 mmHg	>/= 0.85	>/= 0.5	0	1	0	0
196	5000 - 10000	16	Rotational	49 - 54 Hours	58.7	1.55	24.4961	24.6	110	80	65	77	0.84	0.42	NO	NO	Non-Smoker	Non-drinker	Weekly Drinker	NO	Low-1–2 days/week of light activity	Modrate	Animal-Based Diets:	NO	Medium Sleep Duration (6-8)	Soybean oil	Rarely/Never	Short Shifts (≤ 8 hours per shift)	Uninterrupted Sleep:	Low	High Job Satisfaction	Moderate Workload Perception	87	157	88	43	81	35-45	11–20 years	Normal	23+ Normal	< 140 mmHg	< 90 mmHg	< 85	< 0.5	0	0	0	0
197	5000 - 10000	9	Rotational	49 - 54 Hours	68.9	1.72	23.2896	28.1	90	60	62	74	0.84	0.36	NO	NO	Non-Smoker	Non-drinker	Daily/regular	NO	Low-1–2 days/week of light activity	low	Plant-Based Diets:	NO	Medium Sleep Duration (6-8)	Sunflower oil	Rarely/Never	Short Shifts (≤ 8 hours per shift)	Uninterrupted Sleep:	Low	High Job Satisfaction	Low Workload Perception	71	150	51	52	68	<35	4–10 years	Normal	23+ Normal	< 140 mmHg	< 90 mmHg	< 85	< 0.5	0	0	0	0
198	10000+	19	Day	>/= 55	52	1.49	23.391	23.5	100	70	60	73	0.83	0.4	NO	NO	Non-Smoker	Non-drinker	Daily/regular	NO	Moderate-3–5 days/week	High	Plant-Based Diets:	NO	Medium Sleep Duration (6-8)	Sunflower oil	Rarely/Never	Long Shifts (>12 hours per shift)	Frequently Interrupted Sleep:	Low	Low Job Satisfaction	High Workload Perception	83	119	48	38	45	45+	11–20 years	Normal	23+ Normal	< 140 mmHg	< 90 mmHg	< 85	< 0.5	0	0	0	0
199	10000+	3	Rotational	49 - 54 Hours	61	1.61	23.5916	20.3	90	70	79	91	0.87	0.49	YES	YES	Non-Smoker	Occational Drinker	Weekly Drinker	NO	Low-1–2 days/week of light activity	High	Plant-Based Diets:	NO	Medium Sleep Duration (6-8)	Sunflower oil	1–3 times per week	Short Shifts (≤ 8 hours per shift)	Uninterrupted Sleep:	Moderate	High Job Satisfaction	High Workload Perception	85	130	44	39	61	<35	1–3 years	Normal	< 21 SEVER UN	< 140 mmHg	< 90 mmHg	>/= 0.85	< 0.5	0	0	0	0
200	10000+	5	Day	40 - 48 Hours	65.7	1.72	22.1564	24.7	105	65	65	77	0.84	0.38	NO	NO	Non-Smoker	Non-drinker	Weekly Drinker	NO	Inactive	High	Plant-Based Diets:	YES	Medium Sleep Duration (6-8)	Sunflower oil	Rarely/Never	Short Shifts (≤ 8 hours per shift)	Uninterrupted Sleep:	Low	Low Job Satisfaction	High Workload Perception	79	142	59	58	57	<35	4–10 years	Normal	23+ Normal	< 140 mmHg	< 90 mmHg	< 85	< 0.5	0	0	0	0
201	5000 - 10000	2	Rotational	49 - 54 Hours	58.8	1.63	22.1311	23.6	110	70	62	73	0.85	0.38	YES	YES	Non-Smoker	Occational Drinker	Weekly Drinker	NO	Low-1–2 days/week of light activity	Modrate	Plant-Based Diets:	NO	Medium Sleep Duration (6-8)	Sunflower oil	1–3 times per week	Medium Shifts	Occasionally Interrupted Sleep:	Moderate	High Job Satisfaction	Moderate Workload Perception	83	122	59	33	57	<35	1–3 years	Normal	23+ Normal	< 140 mmHg	< 90 mmHg	>/= 0.85	< 0.5	0	0	0	0
202	5000 - 10000	19	Rotational	40 - 48 Hours	79.9	1.82	24.095	23.6	180	90	62	74	0.84	0.34	NO	NO	Non-Smoker	Non-drinker	Daily/regular	NO	Low-1–2 days/week of light activity	Modrate	Plant-Based Diets:	NO	low (<6)	Sunflower oil	Rarely/Never	Short Shifts (≤ 8 hours per shift)	Uninterrupted Sleep:	Low	Moderate Job Satisfaction	High Workload Perception	100	145	106	32	79	45+	11–20 years	Normal	23+ Normal	>/= 140 mmHg	>/= 90 mmHg	< 85	< 0.5	0	1	0	0
203	5000 - 10000	3	Night	40 - 48 Hours	51.3	1.48	23.5794	26.9	90	65	65	76	0.86	0.44	NO	NO	Non-Smoker	Non-drinker	Weekly Drinker	NO	Low-1–2 days/week of light activity	low	Plant-Based Diets:	NO	low (<6)	Sunflower oil	Rarely/Never	Short Shifts (≤ 8 hours per shift)	Uninterrupted Sleep:	Low	High Job Satisfaction	High Workload Perception	86	150	68	51	65	<35	1–3 years	Normal	23+ Normal	< 140 mmHg	< 90 mmHg	>/= 0.85	< 0.5	0	0	0	0
204	10000+	3	Rotational	40 - 48 Hours	67.4	1.86	19.524	23.7	120	70	62	75	0.83	0.33	NO	NO	Non-Smoker	Non-drinker	Weekly Drinker	NO	Inactive	High	Plant-Based Diets:	NO	low (<6)	Sunflower oil	Daily	Short Shifts (≤ 8 hours per shift)	Uninterrupted Sleep:	Very High	Moderate Job Satisfaction	Low Workload Perception	100	141	165	39	80	<35	1–3 years	Normal	23+ Normal	< 140 mmHg	< 90 mmHg	< 85	< 0.5	0	0	0	0
205	5000 - 10000	2	Rotational	40 - 48 Hours	70.4	1.57	28.7071	29	90	70	80	85	0.94	0.51	NO	NO	Non-Smoker	Non-drinker	Weekly Drinker	NO	Low-1–2 days/week of light activity	Modrate	Plant-Based Diets:	NO	Medium Sleep Duration (6-8)	Sunflower oil	Rarely/Never	Long Shifts (>12 hours per shift)	Frequently Interrupted Sleep:	Low	High Job Satisfaction	High Workload Perception	137	155	72	49	74	<35	1–3 years	OW	23+ Normal	< 140 mmHg	< 90 mmHg	>/= 0.85	>/= 0.5	0	0	1	0
206	10000+	5	Rotational	>/= 55	54.9	1.71	18.8411	25.4	90	65	62	74	0.84	0.36	NO	NO	Non-Smoker	Non-drinker	Weekly Drinker	NO	Low-1–2 days/week of light activity	High	Plant-Based Diets:	YES	Medium Sleep Duration (6-8)	Sunflower oil	Rarely/Never	Short Shifts (≤ 8 hours per shift)	Uninterrupted Sleep:	Low	Moderate Job Satisfaction	High Workload Perception	75	112	57	51	37	<35	4–10 years	Normal	23+ Normal	< 140 mmHg	< 90 mmHg	< 85	< 0.5	0	0	0	0
207	5000 - 10000	12	Rotational	40 - 48 Hours	80.5	1.82	24.3829	22.3	140	90	72	84	0.86	0.4	NO	NO	Non-Smoker	Non-drinker	Daily/regular	NO	Low-1–2 days/week of light activity	Modrate	Animal-Based Diets:	NO	Medium Sleep Duration (6-8)	Sunflower oil	Rarely/Never	Short Shifts (≤ 8 hours per shift)	Uninterrupted Sleep:	Low	High Job Satisfaction	High Workload Perception	75	112	57	37	43	35-45	11–20 years	Normal	21 - 22.9 Modrate UN	>/= 140 mmHg	>/= 90 mmHg	>/= 0.85	< 0.5	0	1	0	0
208	5000 - 10000	3	Night	49 - 54 Hours	57.5	1.57	23.2682	25.1	90	60	67	83	0.81	0.43	NO	NO	Non-Smoker	Non-drinker	Weekly Drinker	NO	Low-1–2 days/week of light activity	low	Plant-Based Diets:	NO	High Sleep Duration (8+)	Sunflower oil	Daily	Short Shifts (≤ 8 hours per shift)	Uninterrupted Sleep:	Very High	High Job Satisfaction	Low Workload Perception	83	135	83	59	58	<35	1–3 years	Normal	23+ Normal	< 140 mmHg	< 90 mmHg	< 85	< 0.5	0	0	0	0
209	5000 - 10000	13	Rotational	40 - 48 Hours	56.8	1.66	20.7123	20.2	90	60	60	70	0.86	0.36	NO	NO	Non-Smoker	Non-drinker	Weekly Drinker	NO	High- ≥6 days/week	Modrate	Plant-Based Diets:	NO	Medium Sleep Duration (6-8)	Sunflower oil	Rarely/Never	Medium Shifts	Occasionally Interrupted Sleep:	Low	Moderate Job Satisfaction	High Workload Perception	81	137	88	55	62	35-45	11–20 years	Normal	< 21 SEVER UN	< 140 mmHg	< 90 mmHg	>/= 0.85	< 0.5	0	0	0	0
210	10000+	3	Rotational	40 - 48 Hours	57.7	1.64	21.3487	21.3	110	70	60	67	0.9	0.37	NO	NO	Non-Smoker	Non-drinker	Weekly Drinker	NO	Low-1–2 days/week of light activity	High	Plant-Based Diets:	NO	low (<6)	Sunflower oil	Rarely/Never	Short Shifts (≤ 8 hours per shift)	Uninterrupted Sleep:	Low	High Job Satisfaction	High Workload Perception	97	127	103	35	55	<35	1–3 years	Normal	21 - 22.9 Modrate UN	< 140 mmHg	< 90 mmHg	>/= 0.85	< 0.5	0	0	0	0
211	5000 - 10000	10	Day	40 - 48 Hours	61.3	1.61	23.5609	21.7	120	80	73	85	0.86	0.45	NO	NO	Non-Smoker	Non-drinker	Daily/regular	NO	Moderate-3–5 days/week	Modrate	Plant-Based Diets:	NO	low (<6)	Sunflower oil	Rarely/Never	Short Shifts (≤ 8 hours per shift)	Uninterrupted Sleep:	Low	High Job Satisfaction	Moderate Workload Perception	74	203	63	43	118	35-45	4–10 years	Normal	21 - 22.9 Modrate UN	< 140 mmHg	< 90 mmHg	>/= 0.85	< 0.5	0	0	0	1
212	5000 - 10000	11	Rotational	49 - 54 Hours	74.2	1.74	24.5643	23.5	110	60	80	90	0.89	0.46	YES	YES	Non-Smoker	Occational Drinker	Weekly Drinker	NO	Moderate-3–5 days/week	Modrate	Plant-Based Diets:	NO	Medium Sleep Duration (6-8)	Sunflower oil	1–3 times per week	Short Shifts (≤ 8 hours per shift)	Uninterrupted Sleep:	Moderate	Low Job Satisfaction	High Workload Perception	63	141	53	45	61	35-45	11–20 years	Normal	23+ Normal	< 140 mmHg	< 90 mmHg	>/= 0.85	< 0.5	0	0	0	0
213	10000+	3	Rotational	>/= 55	57.8	1.67	20.7997	22.9	90	60	83	99	0.83	0.5	NO	NO	Non-Smoker	Non-drinker	Daily/regular	NO	Low-1–2 days/week of light activity	High	Animal-Based Diets:	NO	Medium Sleep Duration (6-8)	Soybean oil	Rarely/Never	Short Shifts (≤ 8 hours per shift)	Uninterrupted Sleep:	Low	High Job Satisfaction	Moderate Workload Perception	80	172	75	51	88	<35	1–3 years	Normal	21 - 22.9 Modrate UN	< 140 mmHg	< 90 mmHg	< 85	>/= 0.5	0	0	0	0
214	10000+	3	Rotational	49 - 54 Hours	64.3	1.62	24.6528	24.7	110	70	67	83	0.81	0.41	NO	NO	Non-Smoker	Non-drinker	Weekly Drinker	NO	Low-1–2 days/week of light activity	low	Plant-Based Diets:	NO	Medium Sleep Duration (6-8)	Sunflower oil	Rarely/Never	Medium Shifts	Occasionally Interrupted Sleep:	Low	Moderate Job Satisfaction	High Workload Perception	75	175	55	52	75	<35	1–3 years	Normal	23+ Normal	< 140 mmHg	< 90 mmHg	< 85	< 0.5	0	0	0	0
215	10000+	5	Rotational	49 - 54 Hours	53.3	1.63	20.1103	23.6	100	60	67	83	0.81	0.41	NO	NO	Non-Smoker	Non-drinker	Daily/regular	NO	Inactive	High	Plant-Based Diets:	NO	High Sleep Duration (8+)	Sunflower oil	Daily	Short Shifts (≤ 8 hours per shift)	Uninterrupted Sleep:	Very High	High Job Satisfaction	High Workload Perception	73	129	53	54	50	<35	4–10 years	Normal	23+ Normal	< 140 mmHg	< 90 mmHg	< 85	< 0.5	0	0	0	0
216	5000 - 10000	2	Rotational	49 - 54 Hours	61.8	1.57	24.9447	23.6	110	65	73	85	0.86	0.46	NO	NO	Non-Smoker	Non-drinker	Daily/regular	NO	Low-1–2 days/week of light activity	Modrate	Plant-Based Diets:	NO	Medium Sleep Duration (6-8)	Sunflower oil	Rarely/Never	Medium Shifts	Occasionally Interrupted Sleep:	Low	High Job Satisfaction	Low Workload Perception	80	102	68	39	41	<35	1–3 years	Normal	23+ Normal	< 140 mmHg	< 90 mmHg	>/= 0.85	< 0.5	0	0	0	0
217	10000+	5	Rotational	49 - 54 Hours	63.8	1.68	22.5244	26.9	90	60	61	72	0.85	0.36	NO	NO	Non-Smoker	Non-drinker	Weekly Drinker	NO	Low-1–2 days/week of light activity	High	Plant-Based Diets:	NO	Medium Sleep Duration (6-8)	Sunflower oil	Rarely/Never	Short Shifts (≤ 8 hours per shift)	Uninterrupted Sleep:	Low	Moderate Job Satisfaction	High Workload Perception	82	119	42	32	77	<35	4–10 years	Normal	23+ Normal	< 140 mmHg	< 90 mmHg	>/= 0.85	< 0.5	0	0	0	0
218	5000 - 10000	1	Day	>/= 55	51.6	1.73	17.201	21	90	65	80	90	0.89	0.46	NO	NO	Non-Smoker	Non-drinker	Daily/regular	NO	Low-1–2 days/week of light activity	Modrate	Plant-Based Diets:	YES	low (<6)	Sunflower oil	Rarely/Never	Medium Shifts	Occasionally Interrupted Sleep:	Low	High Job Satisfaction	High Workload Perception	79	121	62	55	42	<35	1–3 years	UW	21 - 22.9 Modrate UN	< 140 mmHg	< 90 mmHg	>/= 0.85	< 0.5	0	0	0	0
219	10000+	3	Rotational	>/= 55	68.2	1.86	19.777	21.5	100	70	65	77	0.84	0.35	NO	NO	Non-Smoker	Non-drinker	Weekly Drinker	NO	Moderate-3–5 days/week	High	Plant-Based Diets:	NO	Medium Sleep Duration (6-8)	Sunflower oil	Rarely/Never	Medium Shifts	Occasionally Interrupted Sleep:	Low	High Job Satisfaction	Moderate Workload Perception	71	141	81	37	71	<35	1–3 years	Normal	21 - 22.9 Modrate UN	< 140 mmHg	< 90 mmHg	< 85	< 0.5	0	0	0	0
220	5000 - 10000	3	Rotational	49 - 54 Hours	52.9	1.55	22.1328	23.4	110	70	62	75	0.83	0.4	NO	NO	Non-Smoker	Non-drinker	Weekly Drinker	NO	Inactive	Modrate	Plant-Based Diets:	NO	Medium Sleep Duration (6-8)	Sunflower oil	Rarely/Never	Short Shifts (≤ 8 hours per shift)	Uninterrupted Sleep:	Low	Low Job Satisfaction	High Workload Perception	101	127	129	53	73	<35	1–3 years	Normal	23+ Normal	< 140 mmHg	< 90 mmHg	< 85	< 0.5	0	0	0	0
221	5000 - 10000	3	Rotational	49 - 54 Hours	59.2	1.55	24.7367	22.3	110	70	60	72	0.83	0.39	YES	YES	Non-Smoker	Occational Drinker	Weekly Drinker	NO	High- ≥6 days/week	low	Plant-Based Diets:	NO	High Sleep Duration (8+)	Sunflower oil	1–3 times per week	Medium Shifts	Occasionally Interrupted Sleep:	Moderate	High Job Satisfaction	Moderate Workload Perception	89	150	104	36	86	<35	1–3 years	Normal	21 - 22.9 Modrate UN	< 140 mmHg	< 90 mmHg	< 85	< 0.5	0	0	0	0
222	5000 - 10000	2	Rotational	40 - 48 Hours	72	1.69	25.2092	25.1	140	65	65	77	0.84	0.38	YES	YES	Non-Smoker	Occational Drinker	Weekly Drinker	NO	Moderate-3–5 days/week	Modrate	Plant-Based Diets:	NO	low (<6)	Sunflower oil	Daily	Short Shifts (≤ 8 hours per shift)	Frequently Interrupted Sleep:	Very High	Low Job Satisfaction	High Workload Perception	73	169	137	54	101	<35	1–3 years	OW	23+ Normal	>/= 140 mmHg	< 90 mmHg	< 85	< 0.5	0	1	0	0
223	5000 - 10000	2	Rotational	49 - 54 Hours	73.5	1.77	23.355	20.2	115	70	65	76	0.86	0.37	NO	NO	Non-Smoker	Non-drinker	Weekly Drinker	NO	Inactive	low	Plant-Based Diets:	NO	Medium Sleep Duration (6-8)	Sunflower oil	Rarely/Never	Medium Shifts	Occasionally Interrupted Sleep:	Low	High Job Satisfaction	High Workload Perception	74	112	45	51	55	<35	1–3 years	Normal	< 21 SEVER UN	< 140 mmHg	< 90 mmHg	>/= 0.85	< 0.5	0	0	0	0
224	5000 - 10000	2	Day	49 - 54 Hours	79	1.79	24.5461	21.3	130	65	77	83	0.93	0.43	NO	NO	Non-Smoker	Non-drinker	Rare/Never	NO	Moderate-3–5 days/week	Modrate	Plant-Based Diets:	NO	low (<6)	Sunflower oil	Rarely/Never	Short Shifts (≤ 8 hours per shift)	Uninterrupted Sleep:	Low	Moderate Job Satisfaction	High Workload Perception	71	142	46	44	83	<35	1–3 years	Normal	21 - 22.9 Modrate UN	< 140 mmHg	< 90 mmHg	>/= 0.85	< 0.5	0	0	0	0
225	10000+	3	Rotational	49 - 54 Hours	51.6	1.62	19.5649	21.7	100	70	60	72	0.83	0.37	NO	NO	Non-Smoker	Non-drinker	Daily/regular	NO	Low-1–2 days/week of light activity	High	Plant-Based Diets:	NO	Medium Sleep Duration (6-8)	Sunflower oil	Rarely/Never	Short Shifts (≤ 8 hours per shift)	Uninterrupted Sleep:	Low	High Job Satisfaction	High Workload Perception	100	155	105	59	81	<35	1–3 years	Normal	21 - 22.9 Modrate UN	< 140 mmHg	< 90 mmHg	< 85	< 0.5	0	0	0	0
226	5000 - 10000	11	Rotational	49 - 54 Hours	68	1.69	23.7244	28.3	110	80	62	74	0.84	0.37	NO	NO	Non-Smoker	Non-drinker	Weekly Drinker	NO	Low-1–2 days/week of light activity	Modrate	Plant-Based Diets:	NO	Medium Sleep Duration (6-8)	Sunflower oil	Rarely/Never	Short Shifts (≤ 8 hours per shift)	Uninterrupted Sleep:	Low	High Job Satisfaction	Low Workload Perception	92	162	57	51	98	35-45	11–20 years	Normal	23+ Normal	< 140 mmHg	< 90 mmHg	< 85	< 0.5	0	0	0	0
227	5000 - 10000	8	Rotational	49 - 54 Hours	50	1.72	16.8618	20	120	65	65	76	0.86	0.38	NO	NO	Non-Smoker	Non-drinker	Weekly Drinker	NO	Low-1–2 days/week of light activity	Modrate	Plant-Based Diets:	NO	Medium Sleep Duration (6-8)	Sunflower oil	Rarely/Never	Short Shifts (≤ 8 hours per shift)	Uninterrupted Sleep:	Low	Moderate Job Satisfaction	High Workload Perception	82	168	82	52	105	<35	4–10 years	UW	< 21 SEVER UN	< 140 mmHg	< 90 mmHg	>/= 0.85	< 0.5	0	0	0	0
228	10000+	9	Day	49 - 54 Hours	52.1	1.55	21.6578	26.5	100	70	65	76	0.86	0.42	NO	NO	Non-Smoker	Non-drinker	Weekly Drinker	NO	Moderate-3–5 days/week	High	Plant-Based Diets:	NO	High Sleep Duration (8+)	Sunflower oil	Rarely/Never	Long Shifts (>12 hours per shift)	Frequently Interrupted Sleep:	Low	High Job Satisfaction	High Workload Perception	98	160	107	51	90	35-45	4–10 years	Normal	23+ Normal	< 140 mmHg	< 90 mmHg	>/= 0.85	< 0.5	0	0	0	0
229	5000 - 10000	3	Rotational	49 - 54 Hours	92.8	1.76	30.1296	29.1	200	105	65	76	0.86	0.37	YES	YES	Non-Smoker	Occational Drinker	Weekly Drinker	NO	Low-1–2 days/week of light activity	low	Plant-Based Diets:	NO	Medium Sleep Duration (6-8)	Sunflower oil	1–3 times per week	Long Shifts (>12 hours per shift)	Frequently Interrupted Sleep:	Moderate	High Job Satisfaction	Moderate Workload Perception	191	139	77	23	70	35-45	1–3 years	Obese	23+ Normal	>/= 140 mmHg	>/= 90 mmHg	>/= 0.85	< 0.5	0	1	1	0
230	5000 - 10000	11	Rotational	49 - 54 Hours	61.1	1.68	21.6225	27	100	70	62	75	0.83	0.37	NO	NO	Non-Smoker	Non-drinker	Weekly Drinker	NO	Low-1–2 days/week of light activity	Modrate	Plant-Based Diets:	NO	low (<6)	Sunflower oil	Rarely/Never	Short Shifts (≤ 8 hours per shift)	Uninterrupted Sleep:	Low	High Job Satisfaction	High Workload Perception	104	220	134	59	139	35-45	11–20 years	Normal	23+ Normal	< 140 mmHg	< 90 mmHg	< 85	< 0.5	0	0	0	1
231	5000 - 10000	3	Day	49 - 54 Hours	52.2	1.84	15.4518	19.7	110	80	60	72	0.83	0.33	NO	NO	Non-Smoker	Moderate drinker	Rare/Never	NO	Moderate-3–5 days/week	low	Plant-Based Diets:	NO	High Sleep Duration (8+)	Sunflower oil	4–6 times per week	Short Shifts (≤ 8 hours per shift)	Uninterrupted Sleep:	High	High Job Satisfaction	High Workload Perception	90	176	96	52	109	<35	1–3 years	UW	< 21 SEVER UN	< 140 mmHg	< 90 mmHg	< 85	< 0.5	0	0	0	0
232	5000 - 10000	6	Rotational	49 - 54 Hours	71.6	1.7	24.7169	25.7	140	70	67	80	0.84	0.39	NO	NO	Non-Smoker	Non-drinker	Weekly Drinker	NO	Moderate-3–5 days/week	Modrate	Plant-Based Diets:	NO	low (<6)	Sunflower oil	Rarely/Never	Medium Shifts	Occasionally Interrupted Sleep:	Low	Moderate Job Satisfaction	High Workload Perception	89	183	93	49	101	<35	4–10 years	Normal	23+ Normal	>/= 140 mmHg	< 90 mmHg	< 85	< 0.5	0	1	0	0
233	5000 - 10000	5	Rotational	49 - 54 Hours	57.7	1.59	22.7376	23.5	90	60	60	69	0.87	0.38	NO	NO	Non-Smoker	Non-drinker	Weekly Drinker	NO	Low-1–2 days/week of light activity	Modrate	Plant-Based Diets:	NO	low (<6)	Sunflower oil	Rarely/Never	Short Shifts (≤ 8 hours per shift)	Uninterrupted Sleep:	Low	High Job Satisfaction	High Workload Perception	99	167	53	51	89	<35	4–10 years	Normal	23+ Normal	< 140 mmHg	< 90 mmHg	>/= 0.85	< 0.5	0	0	0	0
234	10000+	6	Rotational	49 - 54 Hours	57.7	1.69	20.3224	20.3	110	70	60	72	0.83	0.36	NO	NO	Non-Smoker	Non-drinker	Weekly Drinker	NO	Moderate-3–5 days/week	High	Animal-Based Diets:	NO	Medium Sleep Duration (6-8)	Soybean oil	Rarely/Never	Short Shifts (≤ 8 hours per shift)	Uninterrupted Sleep:	Low	High Job Satisfaction	Moderate Workload Perception	70	113	60	39	67	<35	4–10 years	Normal	< 21 SEVER UN	< 140 mmHg	< 90 mmHg	< 85	< 0.5	0	0	0	0
235	10000+	7	Rotational	49 - 54 Hours	64.6	1.75	21.0698	24.7	110	70	65	76	0.85	0.37	NO	NO	Non-Smoker	Non-drinker	Daily/regular	NO	Low-1–2 days/week of light activity	High	Plant-Based Diets:	NO	Medium Sleep Duration (6-8)	Sunflower oil	Rarely/Never	Short Shifts (≤ 8 hours per shift)	Uninterrupted Sleep:	Low	High Job Satisfaction	High Workload Perception	84	127	83	36	77	<35	4–10 years	Normal	23+ Normal	< 140 mmHg	< 90 mmHg	>/= 0.85	< 0.5	0	0	0	0
236	5000 - 10000	5	Rotational	49 - 54 Hours	51	1.63	19.2662	23.6	110	70	67	81	0.83	0.41	NO	NO	Non-Smoker	Non-drinker	Weekly Drinker	NO	Low-1–2 days/week of light activity	Modrate	Plant-Based Diets:	NO	Medium Sleep Duration (6-8)	Sunflower oil	Rarely/Never	Short Shifts (≤ 8 hours per shift)	Uninterrupted Sleep:	Low	Moderate Job Satisfaction	High Workload Perception	80	145	67	51	79	<35	4–10 years	Normal	23+ Normal	< 140 mmHg	< 90 mmHg	< 85	< 0.5	0	0	0	0
237	10000+	10	Day	>/= 55	70.2	1.61	27.2513	26.3	140	110	75	93	0.9	0.47	YES	YES	Non-Smoker	Occational Drinker	Daily/regular	NO	Moderate-3–5 days/week	High	Plant-Based Diets:	NO	low (<6)	Sunflower oil	Daily	Long Shifts (>12 hours per shift)	Frequently Interrupted Sleep:	Very High	Low Job Satisfaction	High Workload Perception	145	155	113	37	87	35-45	4–10 years	OW	23+ Normal	>/= 140 mmHg	>/= 90 mmHg	>/= 0.85	< 0.5	0	1	1	0
238	10000+	5	Rotational	49 - 54 Hours	73.8	1.64	27.439	26.9	120	80	83	91	0.91	0.51	YES	YES	Non-Smoker	Occational Drinker	Weekly Drinker	NO	Low-1–2 days/week of light activity	High	Plant-Based Diets:	NO	Medium Sleep Duration (6-8)	Sunflower oil	Daily	Long Shifts (>12 hours per shift)	Frequently Interrupted Sleep:	Very High	High Job Satisfaction	High Workload Perception	93	210	115	60	132	<35	4–10 years	OW	23+ Normal	< 140 mmHg	< 90 mmHg	>/= 0.85	>/= 0.5	0	0	0	1
239	5000 - 10000	8	Rotational	40 - 48 Hours	50	1.57	20.4146	23.7	110	70	77	82	0.94	0.49	NO	NO	Non-Smoker	Non-drinker	Weekly Drinker	NO	Low-1–2 days/week of light activity	Modrate	Animal-Based Diets:	NO	Medium Sleep Duration (6-8)	Sunflower oil	Rarely/Never	Short Shifts (≤ 8 hours per shift)	Uninterrupted Sleep:	Low	High Job Satisfaction	Low Workload Perception	96	121	106	38	49	35-45	4–10 years	Normal	23+ Normal	< 140 mmHg	< 90 mmHg	>/= 0.85	< 0.5	0	0	0	0
240	10000+	9	Rotational	49 - 54 Hours	50	1.69	17.4444	21.5	100	80	74	83	0.89	0.44	NO	NO	Non-Smoker	Non-drinker	Weekly Drinker	NO	Low-1–2 days/week of light activity	Modrate	Plant-Based Diets:	NO	Medium Sleep Duration (6-8)	Sunflower oil	Rarely/Never	Short Shifts (≤ 8 hours per shift)	Uninterrupted Sleep:	Low	Low Job Satisfaction	High Workload Perception	82	173	128	57	105	35-45	4–10 years	UW	21 - 22.9 Modrate UN	< 140 mmHg	< 90 mmHg	>/= 0.85	< 0.5	0	0	0	0
241	10000+	3	Rotational	49 - 54 Hours	61.7	1.64	22.8844	25.4	100	70	83	99	0.84	0.51	NO	NO	Non-Smoker	Non-drinker	Weekly Drinker	NO	Low-1–2 days/week of light activity	Modrate	Plant-Based Diets:	YES	Medium Sleep Duration (6-8)	Sunflower oil	Rarely/Never	Short Shifts (≤ 8 hours per shift)	Uninterrupted Sleep:	Low	High Job Satisfaction	High Workload Perception	94	170	114	51	105	<35	1–3 years	Normal	23+ Normal	< 140 mmHg	< 90 mmHg	< 85	>/= 0.5	1	0	0	0
242	10000+	3	Rotational	40 - 48 Hours	67.5	1.59	26.6999	25.6	140	90	65	76	0.86	0.41	YES	YES	Non-Smoker	Occational Drinker	Daily/regular	NO	High- ≥6 days/week	Modrate	Plant-Based Diets:	NO	low (<6)	Sunflower oil	Daily	Medium Shifts	Frequently Interrupted Sleep:	Very High	Low Job Satisfaction	High Workload Perception	126	146	119	36	91	<35	1–3 years	OW	23+ Normal	>/= 140 mmHg	>/= 90 mmHg	>/= 0.85	< 0.5	0	1	1	0
243	5000 - 10000	1	Rotational	49 - 54 Hours	61	1.63	23.0155	25.1	100	65	60	69	0.87	0.37	NO	NO	Non-Smoker	Moderate drinker	Weekly Drinker	NO	Low-1–2 days/week of light activity	Modrate	Plant-Based Diets:	NO	Medium Sleep Duration (6-8)	Sunflower oil	4–6 times per week	Long Shifts (>12 hours per shift)	Frequently Interrupted Sleep:	High	High Job Satisfaction	Low Workload Perception	78	115	77	46	56	<35	1–3 years	Normal	23+ Normal	< 140 mmHg	< 90 mmHg	>/= 0.85	< 0.5	0	0	0	0
244	10000+	3	Rotational	>/= 55	54.9	1.6	21.4185	20.2	110	90	83	99	0.84	0.52	NO	NO	Non-Smoker	Non-drinker	Daily/regular	NO	Low-1–2 days/week of light activity	High	Plant-Based Diets:	YES	High Sleep Duration (8+)	Sunflower oil	Rarely/Never	Short Shifts (≤ 8 hours per shift)	Uninterrupted Sleep:	Low	High Job Satisfaction	High Workload Perception	70	163	102	56	101	<35	1–3 years	Normal	< 21 SEVER UN	< 140 mmHg	>/= 90 mmHg	< 85	>/= 0.5	1	1	0	0
245	10000+	3	Rotational	40 - 48 Hours	50	1.61	19.2177	21.3	110	60	67	80	0.83	0.42	NO	NO	Non-Smoker	Non-drinker	Weekly Drinker	NO	Low-1–2 days/week of light activity	High	Plant-Based Diets:	NO	High Sleep Duration (8+)	Sunflower oil	Rarely/Never	Short Shifts (≤ 8 hours per shift)	Uninterrupted Sleep:	Low	Low Job Satisfaction	High Workload Perception	71	142	69	52	76	<35	1–3 years	Normal	21 - 22.9 Modrate UN	< 140 mmHg	< 90 mmHg	< 85	< 0.5	0	0	0	0
246	5000 - 10000	10	Night	40 - 48 Hours	91.5	1.78	28.7496	26.1	145	85	85	80	1.06	0.48	YES	YES	Non-Smoker	Heavy drinker	Weekly Drinker	NO	Moderate-3–5 days/week	Modrate	Plant-Based Diets:	NO	low (<6)	Sunflower oil	Daily	Medium Shifts	Frequently Interrupted Sleep:	Very High	High Job Satisfaction	Low Workload Perception	140	119	75	32	62	35-45	4–10 years	OW	23+ Normal	>/= 140 mmHg	< 90 mmHg	>/= 0.85	< 0.5	0	1	1	0
247	5000 - 10000	12	Rotational	49 - 54 Hours	79.5	1.69	27.7366	25.3	190	95	60	69	0.86	0.36	YES	NO	Non-Smoker	Occational Drinker	Weekly Drinker	NO	Low-1–2 days/week of light activity	Modrate	Plant-Based Diets:	NO	Medium Sleep Duration (6-8)	Sunflower oil	Daily	Medium Shifts	Frequently Interrupted Sleep:	Very High	High Job Satisfaction	High Workload Perception	80	156	70	38	97	35-45	11–20 years	OW	23+ Normal	>/= 140 mmHg	>/= 90 mmHg	>/= 0.85	< 0.5	0	1	0	0
248	10000+	7	Rotational	40 - 48 Hours	71.3	1.83	21.1978	23.1	110	70	60	69	0.87	0.33	NO	NO	Non-Smoker	Non-drinker	Daily/regular	NO	Low-1–2 days/week of light activity	High	Plant-Based Diets:	NO	low (<6)	Sunflower oil	Rarely/Never	Medium Shifts	Occasionally Interrupted Sleep:	Low	Low Job Satisfaction	High Workload Perception	71	111	42	33	48	<35	4–10 years	Normal	23+ Normal	< 140 mmHg	< 90 mmHg	>/= 0.85	< 0.5	0	0	0	0
249	5000 - 10000	5	Rotational	49 - 54 Hours	75.2	1.65	27.6552	25.8	110	80	61	74	0.85	0.37	YES	YES	Non-Smoker	Non-drinker	Weekly Drinker	NO	Inactive	Modrate	Plant-Based Diets:	NO	low (<6)	Sunflower oil	Daily	Long Shifts (>12 hours per shift)	Frequently Interrupted Sleep:	Very High	High Job Satisfaction	High Workload Perception	71	119	51	45	80	<35	4–10 years	OW	23+ Normal	< 140 mmHg	< 90 mmHg	>/= 0.85	< 0.5	0	0	0	0
250	5000 - 10000	3	Rotational	49 - 54 Hours	71.1	1.79	22.1161	24.6	120	80	60	72	0.83	0.34	NO	NO	Non-Smoker	Non-drinker	Rare/Never	NO	Low-1–2 days/week of light activity	Modrate	Plant-Based Diets:	NO	Medium Sleep Duration (6-8)	Sunflower oil	Rarely/Never	Short Shifts (≤ 8 hours per shift)	Uninterrupted Sleep:	Low	Low Job Satisfaction	High Workload Perception	91	145	62	52	68	<35	1–3 years	Normal	23+ Normal	< 140 mmHg	< 90 mmHg	< 85	< 0.5	0	0	0	0
251	10000+	16	Rotational	40 - 48 Hours	69.8	1.69	24.3812	23.5	105	80	60	72	0.83	0.36	NO	NO	Non-Smoker	Non-drinker	Weekly Drinker	NO	High- ≥6 days/week	High	Plant-Based Diets:	NO	Medium Sleep Duration (6-8)	Sunflower oil	Daily	Medium Shifts	Occasionally Interrupted Sleep:	Very High	High Job Satisfaction	High Workload Perception	87	171	87	57	90	45+	11–20 years	Normal	23+ Normal	< 140 mmHg	< 90 mmHg	< 85	< 0.5	0	0	0	0
252	5000 - 10000	11	Night	49 - 54 Hours	60.1	1.61	23.2147	20.3	120	70	91	101	0.9	0.57	NO	NO	Non-Smoker	Non-drinker	Weekly Drinker	NO	Inactive	Modrate	Plant-Based Diets:	NO	Medium Sleep Duration (6-8)	Sunflower oil	Rarely/Never	Short Shifts (≤ 8 hours per shift)	Uninterrupted Sleep:	Low	High Job Satisfaction	High Workload Perception	83	119	58	45	49	35-45	11–20 years	Normal	< 21 SEVER UN	< 140 mmHg	< 90 mmHg	>/= 0.85	>/= 0.5	1	0	0	0
253	10000+	13	Rotational	49 - 54 Hours	50	1.65	18.3432	22.7	100	70	67	83	0.81	0.41	NO	NO	Non-Smoker	Non-drinker	Weekly Drinker	NO	Moderate-3–5 days/week	High	Plant-Based Diets:	NO	Medium Sleep Duration (6-8)	Sunflower oil	Rarely/Never	Short Shifts (≤ 8 hours per shift)	Uninterrupted Sleep:	Low	Low Job Satisfaction	Low Workload Perception	78	167	86	49	83	35-45	11–20 years	UW	21 - 22.9 Modrate UN	< 140 mmHg	< 90 mmHg	< 85	< 0.5	0	0	0	0
254	5000 - 10000	6	Rotational	40 - 48 Hours	60.8	1.66	22.1709	23.6	105	60	65	76	0.86	0.39	NO	NO	Non-Smoker	Non-drinker	Weekly Drinker	NO	Low-1–2 days/week of light activity	Modrate	Plant-Based Diets:	NO	Medium Sleep Duration (6-8)	Sunflower oil	Daily	Short Shifts (≤ 8 hours per shift)	Uninterrupted Sleep:	Very High	High Job Satisfaction	High Workload Perception	136	208	159	32	160	35-45	4–10 years	Normal	23+ Normal	< 140 mmHg	< 90 mmHg	>/= 0.85	< 0.5	0	0	1	1
255	10000+	5	Rotational	49 - 54 Hours	61.3	1.46	28.6791	26.3	140	90	69	77	0.9	0.47	YES	YES	Non-Smoker	Occational Drinker	Weekly Drinker	NO	Low-1–2 days/week of light activity	High	Plant-Based Diets:	NO	low (<6)	Sunflower oil	Daily	Medium Shifts	Frequently Interrupted Sleep:	Very High	High Job Satisfaction	High Workload Perception	136	170	69	23	107	35-45	4–10 years	OW	23+ Normal	>/= 140 mmHg	>/= 90 mmHg	>/= 0.85	< 0.5	0	1	1	0
256	5000 - 10000	2	Rotational	40 - 48 Hours	50	1.7	17.3827	21.9	100	70	85	91	0.93	0.5	NO	NO	Non-Smoker	Non-drinker	Weekly Drinker	NO	High- ≥6 days/week	Modrate	Animal-Based Diets:	NO	Medium Sleep Duration (6-8)	Soybean oil	Rarely/Never	Short Shifts (≤ 8 hours per shift)	Uninterrupted Sleep:	Low	Moderate Job Satisfaction	Moderate Workload Perception	93	139	49	42	69	<35	1–3 years	UW	21 - 22.9 Modrate UN	< 140 mmHg	< 90 mmHg	>/= 0.85	>/= 0.5	0	0	0	0
257	10000+	4	Night	40 - 48 Hours	58.8	1.62	22.3775	23.7	100	70	60	70	0.86	0.37	NO	NO	Non-Smoker	Non-drinker	Weekly Drinker	NO	Low-1–2 days/week of light activity	High	Plant-Based Diets:	NO	Medium Sleep Duration (6-8)	Sunflower oil	Rarely/Never	Short Shifts (≤ 8 hours per shift)	Uninterrupted Sleep:	Low	High Job Satisfaction	High Workload Perception	87	186	69	52	91	35-45	4–10 years	Normal	23+ Normal	< 140 mmHg	< 90 mmHg	>/= 0.85	< 0.5	0	0	0	0
258	10000+	18	Rotational	49 - 54 Hours	56.8	1.61	21.8043	21.5	120	80	80	85	0.94	0.5	NO	NO	Non-Smoker	Non-drinker	Weekly Drinker	NO	Moderate-3–5 days/week	High	Animal-Based Diets:	NO	Medium Sleep Duration (6-8)	Soybean oil	Rarely/Never	Short Shifts (≤ 8 hours per shift)	Uninterrupted Sleep:	Low	Low Job Satisfaction	Moderate Workload Perception	85	155	67	51	89	45+	11–20 years	Normal	21 - 22.9 Modrate UN	< 140 mmHg	< 90 mmHg	>/= 0.85	>/= 0.5	0	0	0	0
259	10000+	13	Rotational	49 - 54 Hours	61.3	1.46	28.6791	25.4	130	90	70	83	0.84	0.48	YES	YES	Non-Smoker	Non-drinker	Daily/regular	NO	Low-1–2 days/week of light activity	Modrate	Plant-Based Diets:	NO	low (<6)	Sunflower oil	Daily	Short Shifts (≤ 8 hours per shift)	Frequently Interrupted Sleep:	Very High	Moderate Job Satisfaction	High Workload Perception	187	167	70	47	88	45+	11–20 years	OW	23+ Normal	< 140 mmHg	>/= 90 mmHg	< 85	< 0.5	0	1	1	0
260	10000+	13	Rotational	40 - 48 Hours	59.8	1.7	20.7164	22.3	110	80	77	83	0.93	0.45	NO	NO	Non-Smoker	Non-drinker	Daily/regular	NO	Moderate-3–5 days/week	Modrate	Plant-Based Diets:	NO	Medium Sleep Duration (6-8)	Sunflower oil	Rarely/Never	Short Shifts (≤ 8 hours per shift)	Uninterrupted Sleep:	Low	High Job Satisfaction	High Workload Perception	85	155	66	42	65	35-45	11–20 years	Normal	21 - 22.9 Modrate UN	< 140 mmHg	< 90 mmHg	>/= 0.85	< 0.5	0	0	0	0
261	10000+	3	Rotational	40 - 48 Hours	51	1.65	18.6875	21.5	120	80	65	74	0.87	0.39	YES	YES	Non-Smoker	Occational Drinker	Rare/Never	NO	Low-1–2 days/week of light activity	Modrate	Plant-Based Diets:	NO	Medium Sleep Duration (6-8)	Sunflower oil	1–3 times per week	Short Shifts (≤ 8 hours per shift)	Uninterrupted Sleep:	Moderate	High Job Satisfaction	Low Workload Perception	102	146	55	56	70	<35	1–3 years	Normal	21 - 22.9 Modrate UN	< 140 mmHg	< 90 mmHg	>/= 0.85	< 0.5	0	0	0	0
262	5000 - 10000	5	Rotational	40 - 48 Hours	61.5	1.66	22.3721	20.2	105	80	92	94	0.98	0.55	NO	NO	Non-Smoker	Non-drinker	Weekly Drinker	NO	Low-1–2 days/week of light activity	Modrate	Plant-Based Diets:	NO	Medium Sleep Duration (6-8)	Sunflower oil	Rarely/Never	Long Shifts (>12 hours per shift)	Frequently Interrupted Sleep:	Low	Low Job Satisfaction	High Workload Perception	81	114	79	34	67	<35	4–10 years	Normal	< 21 SEVER UN	< 140 mmHg	< 90 mmHg	>/= 0.85	>/= 0.5	0	0	0	0
263	10000+	6	Day	40 - 48 Hours	54.4	1.55	22.7899	21.3	120	70	85	91	0.93	0.55	NO	NO	Non-Smoker	Non-drinker	Rare/Never	NO	Low-1–2 days/week of light activity	High	Plant-Based Diets:	NO	Medium Sleep Duration (6-8)	Olive oil (extra virgin or regular)	Rarely/Never	Short Shifts (≤ 8 hours per shift)	Uninterrupted Sleep:	Low	High Job Satisfaction	Low Workload Perception	79	99	85	31	81	35-45	4–10 years	Normal	21 - 22.9 Modrate UN	< 140 mmHg	< 90 mmHg	>/= 0.85	>/= 0.5	0	0	0	0
264	5000 - 10000	5	Rotational	40 - 48 Hours	73.8	1.71	25.2681	26.3	110	70	92	98	0.94	0.54	YES	YES	Non-Smoker	Occational Drinker	Weekly Drinker	NO	Low-1–2 days/week of light activity	Modrate	Plant-Based Diets:	NO	low (<6)	Soybean oil	Daily	Long Shifts (>12 hours per shift)	Frequently Interrupted Sleep:	Very High	High Job Satisfaction	Moderate Workload Perception	86	134	77	39	62	35-45	4–10 years	OW	23+ Normal	< 140 mmHg	< 90 mmHg	>/= 0.85	>/= 0.5	0	0	0	0
265	10000+	3	Rotational	40 - 48 Hours	57.3	1.56	23.6059	32.7	100	60	90	95	0.95	0.58	NO	NO	Non-Smoker	Non-drinker	Daily/regular	NO	Low-1–2 days/week of light activity	High	Animal-Based Diets:	NO	High Sleep Duration (8+)	Soybean oil	Rarely/Never	Short Shifts (≤ 8 hours per shift)	Uninterrupted Sleep:	Low	Low Job Satisfaction	Moderate Workload Perception	94	170	114	51	105	<35	1–3 years	Normal	23+ Normal	< 140 mmHg	< 90 mmHg	>/= 0.85	>/= 0.5	0	0	0	0
266	10000+	3	Rotational	49 - 54 Hours	50	1.67	17.9282	22.9	120	80	83	99	0.84	0.5	NO	NO	Non-Smoker	Non-drinker	Weekly Drinker	NO	Low-1–2 days/week of light activity	low	Plant-Based Diets:	NO	Medium Sleep Duration (6-8)	Sunflower oil	Rarely/Never	Short Shifts (≤ 8 hours per shift)	Uninterrupted Sleep:	Low	High Job Satisfaction	High Workload Perception	91	146	119	43	91	<35	1–3 years	UW	21 - 22.9 Modrate UN	< 140 mmHg	< 90 mmHg	< 85	>/= 0.5	1	0	0	0
267	10000+	11	Rotational	40 - 48 Hours	63.3	1.78	20.0913	29.1	100	70	80	85	0.94	0.45	NO	NO	Non-Smoker	Non-drinker	Daily/regular	NO	Low-1–2 days/week of light activity	low	Plant-Based Diets:	NO	low (<6)	Sunflower oil	Rarely/Never	Long Shifts (>12 hours per shift)	Frequently Interrupted Sleep:	Low	High Job Satisfaction	High Workload Perception	78	115	77	46	56	35-45	11–20 years	Normal	23+ Normal	< 140 mmHg	< 90 mmHg	>/= 0.85	< 0.5	0	0	0	0
268	10000+	6	Rotational	49 - 54 Hours	56.2	1.59	22.3143	22.9	100	70	80	85	0.94	0.5	NO	NO	Non-Smoker	Moderate drinker	Weekly Drinker	NO	Low-1–2 days/week of light activity	High	Plant-Based Diets:	NO	High Sleep Duration (8+)	Sunflower oil	4–6 times per week	Short Shifts (≤ 8 hours per shift)	Uninterrupted Sleep:	High	Moderate Job Satisfaction	High Workload Perception	70	163	102	46	101	35-45	4–10 years	Normal	21 - 22.9 Modrate UN	< 140 mmHg	< 90 mmHg	>/= 0.85	>/= 0.5	0	0	0	0
269	5000 - 10000	3	Rotational	49 - 54 Hours	61.1	1.65	22.3883	23.4	120	80	60	72	0.83	0.36	NO	NO	Non-Smoker	Non-drinker	Weekly Drinker	NO	Moderate-3–5 days/week	Modrate	Plant-Based Diets:	NO	low (<6)	Sunflower oil	Rarely/Never	Short Shifts (≤ 8 hours per shift)	Uninterrupted Sleep:	Low	Low Job Satisfaction	High Workload Perception	71	142	69	52	76	<35	1–3 years	Normal	23+ Normal	< 140 mmHg	< 90 mmHg	< 85	< 0.5	0	0	0	0
270	5000 - 10000	5	Day	49 - 54 Hours	57.3	1.59	22.6652	24.7	90	60	77	93	0.83	0.48	NO	NO	Non-Smoker	Non-drinker	Weekly Drinker	NO	Low-1–2 days/week of light activity	Modrate	Plant-Based Diets:	NO	Medium Sleep Duration (6-8)	Olive oil (extra virgin or regular)	Rarely/Never	Short Shifts (≤ 8 hours per shift)	Uninterrupted Sleep:	Low	Moderate Job Satisfaction	Low Workload Perception	80	119	75	42	62	<35	4–10 years	Normal	23+ Normal	< 140 mmHg	< 90 mmHg	< 85	< 0.5	0	0	0	0
271	5000 - 10000	3	Rotational	49 - 54 Hours	51	1.49	22.8491	25.1	110	70	70	83	0.84	0.47	NO	NO	Non-Smoker	Non-drinker	Rare/Never	NO	Low-1–2 days/week of light activity	Modrate	Animal-Based Diets:	NO	low (<6)	Soybean oil	Daily	Long Shifts (>12 hours per shift)	Frequently Interrupted Sleep:	Very High	High Job Satisfaction	Moderate Workload Perception	80	131	70	38	67	<35	1–3 years	Normal	23+ Normal	< 140 mmHg	< 90 mmHg	< 85	< 0.5	0	0	0	0
[truncated: 9 more columns]
